# Supplementary material for: Metformin targets intestinal immune system signaling pathways in a high-fat diet-induced mouse model of obesity and insulin resistance
Source: Front Endocrinol (Lausanne). 2023 Sep 19;14:1232143. doi: 10.3389/fendo.2023.1232143 (PMC10546317; doi:10.3389/fendo.2023.1232143)
Supplement: Supplementary file 1 [file Table_1.xlsx]

## Sheet: S1.1
Metformin Targets Intestinal Immune System Signaling Pathways in High-Fat Diet-Induced Mouse Model of Obesity and Insulin Resistance Monta Brīvība, Laila Silamiķele, Ineta Kalniņa, Ivars Silamiķelis, Līga Birzniece, Laura Ansone, Lauma Jagare, Ilze Elbere, Jānis Kloviņš
Supplementary Table 1.1 The list of statistically significantly differentially expressed genes identified by comparing high-fat diet-fed animals against control diet-fed (HFD VS CD) animals with no metfomin treatment
Ensembl ID	Official ID	logFC	FDR
ENSMUSG00000096672	Ighv1-63	-3.21751	0.0395035
ENSMUSG00000031845	Bco1	-3.07594	0.00169029
ENSMUSG00000064372	mt-Tp	-2.50254	0.00737807
ENSMUSG00000094335	Igkv1-117	-2.47201	0.0330661
ENSMUSG00000029307	Dmp1	-2.01447	0.0392043
ENSMUSG00000105906	Iglc1	-1.82691	0.0382127
ENSMUSG00000076934	Iglv1	-1.79758	0.0381581
ENSMUSG00000024863	Mbl2	-1.74533	0.0353253
ENSMUSG00000054169	Ceacam10	-1.73833	0.0150876
ENSMUSG00000003949	Hlf	-1.68137	0.0243992
ENSMUSG00000043110	Lrrn4	-1.64458	0.0229651
ENSMUSG00000044254	Pcsk9	-1.62069	0.0217328
ENSMUSG00000023046	Igfbp6	-1.5751	0.0392043
ENSMUSG00000062563	Cys1	-1.57313	0.0245632
ENSMUSG00000029659	Medag	-1.53734	0.0206862
ENSMUSG00000067235	H2-Q10	-1.45186	0.00737807
ENSMUSG00000042429	Adora1	-1.39592	0.0151476
ENSMUSG00000095066	Defa20	-1.38586	0.00737807
ENSMUSG00000069072	Slc7a14	-1.3357	0.0392043
ENSMUSG00000016346	Kcnq2	-1.32328	0.0382127
ENSMUSG00000030000	Add2	-1.27549	0.0388022
ENSMUSG00000056174	Col8a2	-1.27089	0.018376
ENSMUSG00000030399	Ckm	-1.20747	0.0120479
ENSMUSG00000092035	Peg10	-1.18299	0.0432274
ENSMUSG00000025582	Nptx1	-1.17731	0.0338658
ENSMUSG00000063206	Defa34	-1.16165	0.00529977
ENSMUSG00000022351	Sqle	-1.14849	0.0245632
ENSMUSG00000064357	mt-Atp6	-1.14562	0.0483586
ENSMUSG00000087389	Gm15592	-1.1421	0.0048915
ENSMUSG00000035692	Isg15	-1.1363	0.0358238
ENSMUSG00000018620	Mmp20	-1.13326	0.00466127
ENSMUSG00000060843	Ctnna3	-1.13264	0.036045
ENSMUSG00000059049	Frem1	-1.13055	0.0137539
ENSMUSG00000093930	Hmgcs1	-1.11165	0.0121319
ENSMUSG00000050751	Pgbd5	-1.10989	0.0449691
ENSMUSG00000047330	Kcne4	-1.1086	0.026965
ENSMUSG00000066861	Oas1g	-1.1078	0.0293259
ENSMUSG00000020081	Tacr2	-1.1066	0.022746
ENSMUSG00000038526	Car14	-1.10549	0.0284621
ENSMUSG00000052726	Kcnt2	-1.09898	0.0215411
ENSMUSG00000100862	Gm10925	-1.08868	0.0430796
ENSMUSG00000031604	Msmo1	-1.08635	0.0286861
ENSMUSG00000083863	Gm13341	-1.08206	0.036045
ENSMUSG00000031517	Gpm6a	-1.07885	0.0364282
ENSMUSG00000021273	Fdft1	-1.05579	0.026965
ENSMUSG00000074183	Gsta1	-1.04933	0.031903
ENSMUSG00000070469	Adamtsl3	-1.03183	0.0206862
ENSMUSG00000056258	Kcnq3	-1.02652	0.0489535
ENSMUSG00000073154	9330158H04Rik	-1.02165	0.0382127
ENSMUSG00000099858	Gm6652	-1.0157	0.00737807
ENSMUSG00000023945	Slc5a7	-1.01555	0.031903
ENSMUSG00000087291	Gm11946	-1.00862	0.0219927
ENSMUSG00000109936	Gm45889	-0.996695	0.0393379
ENSMUSG00000059970	Hspa2	-0.991523	0.0150505
ENSMUSG00000103656	Gm37205	-0.988635	0.0243992
ENSMUSG00000056973	Ces1d	-0.982302	0.0490733
ENSMUSG00000063428	Ddo	-0.978972	0.0337755
ENSMUSG00000101939	Gm28438	-0.976645	0.0150505
ENSMUSG00000040003	Magi2	-0.970595	0.0229416
ENSMUSG00000021850	1700011H14Rik	-0.954701	0.0434076
ENSMUSG00000006517	Mvd	-0.951681	0.0184654
ENSMUSG00000061845	Defa35	-0.93037	0.0288519
ENSMUSG00000057716	Tmem178b	-0.926809	0.0491493
ENSMUSG00000062257	Opcml	-0.922934	0.0447488
ENSMUSG00000029563	Foxp2	-0.922012	0.022746
ENSMUSG00000031379	Pir	-0.921957	0.016292
ENSMUSG00000028328	Tmod1	-0.915976	0.038137
ENSMUSG00000036570	Fxyd1	-0.914619	0.0265212
ENSMUSG00000032348	Gsta4	-0.909167	0.00737807
ENSMUSG00000020646	Mboat2	-0.891811	0.0419639
ENSMUSG00000027188	Pamr1	-0.888081	0.0150505
ENSMUSG00000080722	Defa-ps7	-0.885714	0.0499403
ENSMUSG00000106951	5930430L01Rik	-0.880879	0.0150876
ENSMUSG00000050505	Pcdh20	-0.879544	0.0150876
ENSMUSG00000090799	Klhl33	-0.87884	0.0424255
ENSMUSG00000048445	Ccdc57	-0.878286	0.00933766
ENSMUSG00000036095	Dgkb	-0.875077	0.0202902
ENSMUSG00000032311	Nrg4	-0.872461	0.00972479
ENSMUSG00000027952	Pmvk	-0.870789	0.0150505
ENSMUSG00000026829	Gbgt1	-0.868137	0.0218076
ENSMUSG00000001467	Cyp51	-0.867866	0.0485476
ENSMUSG00000032193	Ldlr	-0.867167	0.0361773
ENSMUSG00000099025	Gm27162	-0.859998	0.00737807
ENSMUSG00000038319	Kcnh2	-0.855471	0.0121319
ENSMUSG00000049281	Scn3b	-0.845606	0.0433835
ENSMUSG00000022186	Oxct1	-0.84423	0.0386125
ENSMUSG00000056004	9330182L06Rik	-0.844005	0.040067
ENSMUSG00000055653	Gpc3	-0.841006	0.0430796
ENSMUSG00000038193	Hand2	-0.837886	0.0483033
ENSMUSG00000031349	Nsdhl	-0.836445	0.00529977
ENSMUSG00000020728	Cep112	-0.835256	0.0207886
ENSMUSG00000033105	Lss	-0.834635	0.0206862
ENSMUSG00000071324	Armc2	-0.832751	0.01988
ENSMUSG00000057378	Ryr3	-0.82926	0.0265212
ENSMUSG00000048782	Insc	-0.829076	0.0150505
ENSMUSG00000103839	Gm37607	-0.829024	0.0441777
ENSMUSG00000025255	Zfhx4	-0.828154	0.0481266
ENSMUSG00000031380	Vegfd	-0.825936	0.0397334
ENSMUSG00000041939	Mvk	-0.823732	0.00737807
ENSMUSG00000074896	Ifit3	-0.823279	0.0219927
ENSMUSG00000036766	Dner	-0.82039	0.0382127
ENSMUSG00000110411	Gm45457	-0.814359	0.0333464
ENSMUSG00000020102	Slc16a7	-0.81046	0.0150876
ENSMUSG00000023832	Acat2	-0.809142	0.0231976
ENSMUSG00000062488	Ifit3b	-0.805142	0.0115343
ENSMUSG00000034842	Art3	-0.803542	0.026965
ENSMUSG00000097263	Gm26804	-0.803166	0.0195801
ENSMUSG00000045613	Chrm2	-0.794582	0.030809
ENSMUSG00000041592	Sdk2	-0.794348	0.0207886
ENSMUSG00000000253	Gmpr	-0.789416	0.0437828
ENSMUSG00000030717	Nupr1	-0.789291	0.0337755
ENSMUSG00000038132	Rbm24	-0.788757	0.0342381
ENSMUSG00000091509	Gm17066	-0.785971	0.0379237
ENSMUSG00000029651	Mtus2	-0.785228	0.0465391
ENSMUSG00000028289	Epha7	-0.781635	0.0277227
ENSMUSG00000031377	Bmx	-0.7786	0.0207886
ENSMUSG00000028246	Faxc	-0.775533	0.0362888
ENSMUSG00000033768	Nrxn2	-0.775288	0.0466304
ENSMUSG00000032064	Dixdc1	-0.766396	0.0314139
ENSMUSG00000029482	Aacs	-0.765663	0.0364282
ENSMUSG00000058258	Idi1	-0.764976	0.0371894
ENSMUSG00000020256	Aldh1l2	-0.763385	0.0137539
ENSMUSG00000039633	Lonrf1	-0.761112	0.0309638
ENSMUSG00000055567	Unc80	-0.752441	0.0448027
ENSMUSG00000061601	Pclo	-0.751549	0.030809
ENSMUSG00000021719	Rgs7bp	-0.736485	0.038137
ENSMUSG00000030935	Acsm3	-0.720907	0.037494
ENSMUSG00000020672	Sntg2	-0.720826	0.043966
ENSMUSG00000061603	Akap6	-0.717986	0.0337755
ENSMUSG00000057914	Cacnb2	-0.713914	0.0399329
ENSMUSG00000019124	Scrn1	-0.713137	0.0358238
ENSMUSG00000039683	Sdk1	-0.711686	0.0278959
ENSMUSG00000106993	Gm43417	-0.708033	0.0490733
ENSMUSG00000060208	Defa17	-0.70117	0.0455218
ENSMUSG00000056025	Clca3a1	-0.699591	0.0398612
ENSMUSG00000046318	Ccbe1	-0.692343	0.038844
ENSMUSG00000027420	Bfsp1	-0.689967	0.045437
ENSMUSG00000043629	1700019D03Rik	-0.68681	0.0309808
ENSMUSG00000052776	Oas1a	-0.683806	0.0482464
ENSMUSG00000063172	Hspb11	-0.681568	0.0308789
ENSMUSG00000032500	Dclk3	-0.681214	0.038844
ENSMUSG00000117333		-0.677729	0.0358238
ENSMUSG00000048330	Ric3	-0.677395	0.0332764
ENSMUSG00000078490	Cfap74	-0.67487	0.0412685
ENSMUSG00000039116	Adgrg6	-0.670942	0.0403226
ENSMUSG00000038665	Dgki	-0.6681	0.0293259
ENSMUSG00000041670	Rims1	-0.668084	0.0361773
ENSMUSG00000091183	Gm5141	-0.665693	0.0463997
ENSMUSG00000035305	Ror1	-0.663229	0.0297735
ENSMUSG00000037664	Cdkn1c	-0.655712	0.0339387
ENSMUSG00000019808	Adat2	-0.650863	0.036045
ENSMUSG00000016493	Cd46	-0.641199	0.01988
ENSMUSG00000032338	Hcn4	-0.637807	0.0452979
ENSMUSG00000022861	Dgkg	-0.633318	0.0358238
ENSMUSG00000027605	Acss2	-0.631603	0.0293259
ENSMUSG00000028487	Bnc2	-0.628718	0.0471532
ENSMUSG00000018672	Copz2	-0.628201	0.0217328
ENSMUSG00000116626		-0.627614	0.0481266
ENSMUSG00000104344	Gm38077	-0.623477	0.0299556
ENSMUSG00000095098	Ccdc85b	-0.621963	0.0490733
ENSMUSG00000038155	Gstp2	-0.620212	0.0428654
ENSMUSG00000027016	Zfp385b	-0.617925	0.0367773
ENSMUSG00000036390	Gadd45a	-0.604008	0.0110982
ENSMUSG00000026961	Lrrc26	-0.600166	0.00703303
ENSMUSG00000108181	C030015A19Rik	-0.599956	0.029604
ENSMUSG00000021373	Cap2	-0.598379	0.0419639
ENSMUSG00000055134	9130017K11Rik	-0.597978	0.00986395
ENSMUSG00000040181	Fmo1	-0.597024	0.0487733
ENSMUSG00000026405	C4bp	-0.591779	0.0115343
ENSMUSG00000003526	Prodh	-0.591017	0.01988
ENSMUSG00000033863	Klf9	-0.586269	0.0353253
ENSMUSG00000020644	Id2	-0.580881	0.0184115
ENSMUSG00000060487	Samd5	-0.577206	0.0365301
ENSMUSG00000031937	Vstm5	-0.574053	0.00933766
ENSMUSG00000042216	Sgsm1	-0.573211	0.0333272
ENSMUSG00000037166	Ppp1r14a	-0.566568	0.0417473
ENSMUSG00000074715	Ccl28	-0.562515	0.042211
ENSMUSG00000057092	Fxyd3	-0.559831	0.0326532
ENSMUSG00000022231	Sema5a	-0.559316	0.0245632
ENSMUSG00000030306	Tmtc1	-0.558758	0.0315836
ENSMUSG00000051652	Lrrc3	-0.545836	0.0229651
ENSMUSG00000029392	Rilpl1	-0.543169	0.0490733
ENSMUSG00000000266	Mid2	-0.54316	0.0293259
ENSMUSG00000062760	1810041L15Rik	-0.542537	0.0245632
ENSMUSG00000015659	Serac1	-0.541718	0.0217328
ENSMUSG00000024743	Syt7	-0.539104	0.0337755
ENSMUSG00000007872	Id3	-0.53806	0.0337755
ENSMUSG00000046159	Chrm3	-0.535598	0.0322053
ENSMUSG00000031451	Gas6	-0.534103	0.0383847
ENSMUSG00000036957	Lrfn3	-0.534022	0.0482512
ENSMUSG00000022323	Rida	-0.533661	0.0150876
ENSMUSG00000042712	Tceal9	-0.533372	0.0330661
ENSMUSG00000053141	Ptprt	-0.533284	0.0392043
ENSMUSG00000074093	Svip	-0.528522	0.0405383
ENSMUSG00000020623	Map2k6	-0.526511	0.0309808
ENSMUSG00000022629	Kif21a	-0.526247	0.0381031
ENSMUSG00000034413	Neurl1b	-0.525519	0.036045
ENSMUSG00000032714	Syde1	-0.523136	0.0184115
ENSMUSG00000108688	Gm44985	-0.522895	0.0206862
ENSMUSG00000061959	Ces1e	-0.516839	0.0385351
ENSMUSG00000029103	Lrpap1	-0.514822	0.011851
ENSMUSG00000070044	Fam149a	-0.512925	0.0490733
ENSMUSG00000027296	Itpka	-0.505963	0.0201004
ENSMUSG00000091421	Gm4202	-0.504193	0.043966
ENSMUSG00000095193	Gm20939	-0.501603	0.0430796
ENSMUSG00000068115	Ninl	-0.501237	0.0309638
ENSMUSG00000035868	Zfp983	-0.500388	0.0322053
ENSMUSG00000034903	Cobll1	-0.497222	0.0217328
ENSMUSG00000021684	Pde8b	-0.493246	0.0293259
ENSMUSG00000096210	H1f0	-0.492668	0.0184115
ENSMUSG00000068854	Hist2h2be	-0.473691	0.038137
ENSMUSG00000031700	Gpt2	-0.473022	0.0392043
ENSMUSG00000063760	Rnf217	-0.470952	0.0490733
ENSMUSG00000029575	Mmab	-0.469364	0.0206862
ENSMUSG00000054453	Sytl5	-0.464595	0.036045
ENSMUSG00000070565	Rasal2	-0.460597	0.0369056
ENSMUSG00000020847	Rph3al	-0.460525	0.0254905
ENSMUSG00000033610	Pank1	-0.456347	0.0398729
ENSMUSG00000001663	Gstt1	-0.453536	0.0219927
ENSMUSG00000038718	Pbx3	-0.452376	0.0407989
ENSMUSG00000042579	4632404H12Rik	-0.445626	0.0430796
ENSMUSG00000013523	Bcas1	-0.44376	0.0219098
ENSMUSG00000051606	2010001K21Rik	-0.437266	0.0433835
ENSMUSG00000031327	Chic1	-0.435093	0.0348409
ENSMUSG00000041471	Fam35a	-0.434596	0.026848
ENSMUSG00000039457	Ppl	-0.430956	0.0383482
ENSMUSG00000074653	Lrrc31	-0.429544	0.0441777
ENSMUSG00000021482	Aaed1	-0.428058	0.0286861
ENSMUSG00000074165	Zfp788	-0.424506	0.0364394
ENSMUSG00000036617	Etl4	-0.422002	0.0277227
ENSMUSG00000033400	Agl	-0.420977	0.0486447
ENSMUSG00000022940	Pigp	-0.416093	0.043966
ENSMUSG00000025421	Hdhd2	-0.413748	0.037494
ENSMUSG00000038068	Rnf144b	-0.407998	0.0358238
ENSMUSG00000040811	Eml2	-0.40369	0.0419639
ENSMUSG00000059586	Nsmce2	-0.398549	0.0454776
ENSMUSG00000023861	Mpc1	-0.397487	0.0493503
ENSMUSG00000056899	Immp2l	-0.391973	0.0494559
ENSMUSG00000025545	Clybl	-0.390675	0.0482464
ENSMUSG00000024924	Vldlr	-0.384874	0.0490733
ENSMUSG00000020231	Dip2a	-0.378301	0.0491629
ENSMUSG00000037606	Osbpl5	-0.371368	0.030809
ENSMUSG00000074519	Zfp971	-0.370589	0.0490733
ENSMUSG00000053205	Styx	-0.367687	0.0206862
ENSMUSG00000045095	Magi1	-0.363156	0.0207886
ENSMUSG00000061455	Stx17	-0.360066	0.0393934
ENSMUSG00000030866	Ern2	-0.330182	0.0277227
ENSMUSG00000038205	Prkab2	-0.323625	0.0493503
ENSMUSG00000034107	Ano7	-0.320557	0.0442996
ENSMUSG00000074925	Ptar1	-0.320349	0.0430796
ENSMUSG00000020105	Lrig3	-0.319668	0.0284621
ENSMUSG00000029432	Nipsnap2	-0.307733	0.0426209
ENSMUSG00000032908	Sgpp2	-0.296014	0.043966
ENSMUSG00000052593	Adam17	0.278855	0.0337755
ENSMUSG00000067722	BC003965	0.295124	0.0430796
ENSMUSG00000026280	Atg4b	0.299474	0.0358238
ENSMUSG00000030881	Arfip2	0.300021	0.0333272
ENSMUSG00000019809	Pex3	0.320594	0.0434746
ENSMUSG00000032806	Slc10a3	0.33102	0.0499682
ENSMUSG00000024787	Snx15	0.335809	0.0398729
ENSMUSG00000071647	Eml3	0.337306	0.0381581
ENSMUSG00000031788	Kifc3	0.338522	0.0433835
ENSMUSG00000046034	Otulin	0.355839	0.0246508
ENSMUSG00000018509	Cenpv	0.3576	0.0443377
ENSMUSG00000017679	Ttpal	0.360019	0.0462077
ENSMUSG00000049134	Nrap	0.365637	0.0419639
ENSMUSG00000022503	Nubp1	0.377052	0.0382127
ENSMUSG00000021400	Wrnip1	0.379233	0.0311531
ENSMUSG00000020520	Galnt10	0.383494	0.043966
ENSMUSG00000040746	Rnf167	0.389064	0.0371236
ENSMUSG00000035629	Rubcn	0.391077	0.0482464
ENSMUSG00000027809	Etfdh	0.404117	0.0490733
ENSMUSG00000039810	Zc3h10	0.404443	0.0375054
ENSMUSG00000070390	Nlrp1b	0.40587	0.0392043
ENSMUSG00000003228	Grk5	0.411539	0.031903
ENSMUSG00000042228	Lyn	0.415353	0.0439513
ENSMUSG00000007610	Gtpbp3	0.417419	0.00972479
ENSMUSG00000057177	Gsk3a	0.424405	0.0419639
ENSMUSG00000079737	3110001I22Rik	0.431198	0.0493976
ENSMUSG00000026858	Miga2	0.448717	0.0441063
ENSMUSG00000007777	0610009B22Rik	0.471163	0.023329
ENSMUSG00000072774	Zfp951	0.473302	0.0293259
ENSMUSG00000033294	Noc4l	0.475727	0.0441063
ENSMUSG00000025321	Itgb8	0.478036	0.0481266
ENSMUSG00000032380	Dapk2	0.479496	0.0430796
ENSMUSG00000024841	Eif1ad	0.479945	0.0381031
ENSMUSG00000037280	Galnt6	0.482047	0.0392043
ENSMUSG00000004609	Cd33	0.483125	0.0392597
ENSMUSG00000030796	Tead2	0.484138	0.0492487
ENSMUSG00000049287	Iba57	0.484702	0.0392043
ENSMUSG00000001482	Def8	0.485509	0.0430796
ENSMUSG00000029530	Ccr9	0.496901	0.0482512
ENSMUSG00000011256	Adam19	0.497254	0.0293259
ENSMUSG00000058997	Vwa8	0.501983	0.0330661
ENSMUSG00000031445	Proz	0.519484	0.0490733
ENSMUSG00000033192	Lpcat2	0.519713	0.0463997
ENSMUSG00000038179	Slamf7	0.52691	0.0322426
ENSMUSG00000026737	Pip4k2a	0.536019	0.0382127
ENSMUSG00000031901	Dus2	0.537391	0.0393934
ENSMUSG00000056498	Tmem154	0.539375	0.0433835
ENSMUSG00000022637	Cblb	0.541379	0.0244046
ENSMUSG00000028383	Hsdl2	0.541876	0.0206862
ENSMUSG00000022952	Runx1	0.54441	0.0424255
ENSMUSG00000032757	Bet1	0.547375	0.0333464
ENSMUSG00000031570	Plpp5	0.548845	0.00737807
ENSMUSG00000025226	Fbxl15	0.563753	0.0358238
ENSMUSG00000022210	Dhrs4	0.578001	0.0499403
ENSMUSG00000056698	Elmod3	0.580373	0.0309638
ENSMUSG00000039153	Runx2	0.582222	0.0419639
ENSMUSG00000056131	Pgm3	0.590683	0.0121319
ENSMUSG00000020108	Ddit4	0.595057	0.0333464
ENSMUSG00000027879	Sec22b	0.5963	0.030809
ENSMUSG00000106734	Gm20559	0.598676	0.0286861
ENSMUSG00000030545	Pex11a	0.605402	0.038844
ENSMUSG00000032436	Cmtm7	0.607903	0.0309638
ENSMUSG00000037773	Pced1a	0.613529	0.0164117
ENSMUSG00000040350	Trim7	0.616441	0.0364282
ENSMUSG00000060791	Gmfg	0.626403	0.036045
ENSMUSG00000022098	Bmp1	0.627266	0.0392043
ENSMUSG00000031980	Agt	0.630737	0.038137
ENSMUSG00000029299	Abcg3	0.634457	0.038844
ENSMUSG00000028970	Abcb1b	0.639104	0.0254792
ENSMUSG00000031133	Arhgef6	0.639505	0.0217328
ENSMUSG00000035378	Shq1	0.642723	0.0121319
ENSMUSG00000050721	Plekho2	0.646462	0.0217328
ENSMUSG00000052085	Dock8	0.647745	0.0326532
ENSMUSG00000020077	Srgn	0.649157	0.0287301
ENSMUSG00000086607	4930511M06Rik	0.658048	0.038844
ENSMUSG00000066191	Anks6	0.661993	0.0167218
ENSMUSG00000029298	Gbp9	0.663061	0.00737807
ENSMUSG00000060538	Tmem219	0.66403	0.0191559
ENSMUSG00000039187	Fanci	0.665118	0.0358238
ENSMUSG00000024013	Fgd2	0.674133	0.0263036
ENSMUSG00000037553	Zdhhc18	0.683474	0.0237201
ENSMUSG00000070730	Rmdn3	0.693903	0.0381031
ENSMUSG00000026832	Cytip	0.695802	0.00737807
ENSMUSG00000026798	Coq4	0.69727	0.0151476
ENSMUSG00000043505	Gimap5	0.699385	0.0201004
ENSMUSG00000024677	Ms4a6b	0.702954	0.0207886
ENSMUSG00000025804	Ccr1	0.704988	0.0311531
ENSMUSG00000010830	Kdelr3	0.708949	0.0107148
ENSMUSG00000028927	Padi2	0.711664	0.0399962
ENSMUSG00000026589	Sec16b	0.715421	0.0239815
ENSMUSG00000054008	Ndst1	0.71703	0.0243992
ENSMUSG00000021281	Tnfaip2	0.71836	0.0206862
ENSMUSG00000022901	Cd86	0.732831	0.0308789
ENSMUSG00000036353	P2ry12	0.736988	0.038137
ENSMUSG00000107215	Gm43197	0.740329	0.0427645
ENSMUSG00000040740	Slc25a34	0.745678	0.0324588
ENSMUSG00000068417	Pnp2	0.747441	0.0361773
ENSMUSG00000027962	Vcam1	0.748478	0.0148189
ENSMUSG00000039997	Ifi203	0.756121	0.0438835
ENSMUSG00000027333	Smox	0.758086	0.0485476
ENSMUSG00000021423	Ly86	0.766168	0.0142171
ENSMUSG00000037447	Arid5a	0.770456	0.0398729
ENSMUSG00000016206	H2-M3	0.771683	0.0207759
ENSMUSG00000117975		0.773862	0.0381581
ENSMUSG00000069892	9930111J21Rik2	0.775614	0.0490733
ENSMUSG00000029061	Mmp23	0.781152	0.0482464
ENSMUSG00000074785	Plxnc1	0.784408	0.0184115
ENSMUSG00000115338	Pnp	0.789502	0.00933766
ENSMUSG00000059895	Ptp4a3	0.791841	0.0349418
ENSMUSG00000002111	Spi1	0.793855	0.0330661
ENSMUSG00000044583	Tlr7	0.795051	0.0206862
ENSMUSG00000009292	Trpm2	0.79654	0.0260215
ENSMUSG00000026430	Rassf5	0.799031	0.0297735
ENSMUSG00000039621	Prex1	0.801877	0.0337755
ENSMUSG00000039316	Rftn1	0.804208	0.0499206
ENSMUSG00000057123	Gja5	0.807895	0.0330661
ENSMUSG00000020834	Dhrs13	0.811703	0.022746
ENSMUSG00000021356	Irf4	0.814272	0.0206862
ENSMUSG00000051735	Rinl	0.814534	0.036045
ENSMUSG00000058486	Wdr91	0.816281	0.0417414
ENSMUSG00000020642	Rnf144a	0.818326	0.0478522
ENSMUSG00000041324	Inhba	0.818765	0.0206862
ENSMUSG00000012889	Podnl1	0.819522	0.0219927
ENSMUSG00000059013	Sh2d3c	0.826025	0.0245632
ENSMUSG00000023947	Nfkbie	0.834958	0.0374456
ENSMUSG00000035208	Slfn8	0.836213	0.0150876
ENSMUSG00000022797	Tfrc	0.841232	0.0490733
ENSMUSG00000052160	Pld4	0.841881	0.026965
ENSMUSG00000044707	Ccnjl	0.84377	0.0137539
ENSMUSG00000009585	Apobec3	0.849282	0.0184115
ENSMUSG00000029771	Irf5	0.856652	0.0148189
ENSMUSG00000025422	Agap2	0.860777	0.012208
ENSMUSG00000026656	Fcgr2b	0.861426	0.00529977
ENSMUSG00000030657	Xylt1	0.865861	0.0240279
ENSMUSG00000024300	Myo1f	0.871412	0.0107148
ENSMUSG00000038578	Susd1	0.871935	0.0485476
ENSMUSG00000061577	Adgrg5	0.881214	0.0219927
ENSMUSG00000040699	Limd2	0.88602	0.0325385
ENSMUSG00000087881	Gm22442	0.887656	0.0217328
ENSMUSG00000063286	Gm8995	0.888226	0.0430796
ENSMUSG00000028874	Fgr	0.889609	0.0107148
ENSMUSG00000023274	Cd4	0.890658	0.0228671
ENSMUSG00000016756	Cmah	0.893887	0.0453366
ENSMUSG00000025352	Gdf11	0.894098	0.0430796
ENSMUSG00000069456	Rdh16	0.894992	0.0150505
ENSMUSG00000026288	Inpp5d	0.900898	0.0480064
ENSMUSG00000021451	Sema4d	0.90799	0.0332764
ENSMUSG00000026786	Apbb1ip	0.911601	0.0471532
ENSMUSG00000033777	Tlr13	0.918549	0.0153263
ENSMUSG00000053318	Slamf8	0.921999	0.026965
ENSMUSG00000037754	Ppp1r16b	0.926335	0.0407374
ENSMUSG00000028581	Laptm5	0.931911	0.043966
ENSMUSG00000042404	Dennd4b	0.932947	0.036725
ENSMUSG00000074151	Nlrc5	0.949944	0.043966
ENSMUSG00000037341	Slc9a7	0.954273	0.0206862
ENSMUSG00000034652	Cd300a	0.956682	0.0153531
ENSMUSG00000090272	Mndal	0.95834	0.0332764
ENSMUSG00000055148	Klf2	0.963051	0.0309638
ENSMUSG00000064262	Gimap8	0.972119	0.0443377
ENSMUSG00000026278	Bok	0.973696	0.0150876
ENSMUSG00000031129	Slc9a9	0.979052	0.00737807
ENSMUSG00000022686	B3gnt5	0.980505	0.038137
ENSMUSG00000001128	Cfp	0.985439	0.0206862
ENSMUSG00000029581	Fscn1	0.986632	0.0311531
ENSMUSG00000037138	Aff3	0.990285	0.0489441
ENSMUSG00000045165	AI467606	0.991368	0.0217328
ENSMUSG00000022831	Hcls1	0.995181	0.0244046
ENSMUSG00000023008	Fmnl3	0.999006	0.00986395
ENSMUSG00000071042	Rasgrp3	0.999192	0.0217328
ENSMUSG00000027359	Slc27a2	1.00343	0.0121319
ENSMUSG00000072620	Slfn2	1.00768	0.0206862
ENSMUSG00000049744	Arhgap15	1.00882	0.0286861
ENSMUSG00000050777	Tmem37	1.00922	0.0148189
ENSMUSG00000040723	Rcsd1	1.00963	0.0137539
ENSMUSG00000079470	Utp14b	1.00976	0.0487733
ENSMUSG00000022372	Sla	1.01139	0.012208
ENSMUSG00000071714	Csf2rb2	1.01512	0.0265212
ENSMUSG00000021226	Acot2	1.01657	0.0309638
ENSMUSG00000044229	Nxpe4	1.01761	0.0429663
ENSMUSG00000001281	Itgb7	1.02214	0.0244046
ENSMUSG00000070691	Runx3	1.02409	0.0243992
ENSMUSG00000019564	Arid3a	1.02526	0.0150876
ENSMUSG00000021411	Pxdc1	1.03326	0.043966
ENSMUSG00000030830	Itgal	1.03335	0.0270114
ENSMUSG00000052087	Rgs14	1.03724	0.0337755
ENSMUSG00000037405	Icam1	1.0403	0.012208
ENSMUSG00000010142	Tnfrsf13b	1.04426	0.0191559
ENSMUSG00000072949	Acot1	1.04628	0.0424255
ENSMUSG00000051998	Lax1	1.05621	0.0243992
ENSMUSG00000024190	Dusp1	1.05723	0.00737807
ENSMUSG00000024965	Fermt3	1.0594	0.00737807
ENSMUSG00000070034	Sp110	1.06202	0.0330661
ENSMUSG00000028597	Gpx7	1.06317	0.031903
ENSMUSG00000027347	Rasgrp1	1.06324	0.026965
ENSMUSG00000021880	Rnase6	1.07471	0.012314
ENSMUSG00000056737	Capg	1.07535	0.0332764
ENSMUSG00000022488	Nckap1l	1.07569	0.0151476
ENSMUSG00000064065	Ipcef1	1.07741	0.0342381
ENSMUSG00000032698	Lmo2	1.07923	0.0150254
ENSMUSG00000032053	Pou2af1	1.07926	0.0337755
ENSMUSG00000030878	Cdr2	1.0794	0.0308789
ENSMUSG00000050350	Gpr18	1.07952	0.0219927
ENSMUSG00000078920	Ifi47	1.07987	0.0150254
ENSMUSG00000024696	Lpxn	1.0823	0.0330661
ENSMUSG00000040345	Arhgap9	1.08566	0.0115343
ENSMUSG00000039936	Pik3cd	1.08854	0.0287296
ENSMUSG00000024381	Bin1	1.09217	0.00933766
ENSMUSG00000074639	Rdh16f2	1.0922	0.0240279
ENSMUSG00000026012	Cd28	1.09387	0.0151476
ENSMUSG00000036469	March1	1.09492	0.0254792
ENSMUSG00000045092	S1pr1	1.09943	0.0330661
ENSMUSG00000061536	Sec22c	1.1054	0.00508646
ENSMUSG00000056917	Sipa1	1.11251	0.031903
ENSMUSG00000073409	H2-Q6	1.11288	0.016292
ENSMUSG00000037731	Themis2	1.11655	0.037494
ENSMUSG00000016087	Fli1	1.1181	0.00737807
ENSMUSG00000035697	Arhgap45	1.11853	0.0461629
ENSMUSG00000058672	Tubb2a	1.13115	0.0238313
ENSMUSG00000002257	Def6	1.13281	0.045882
ENSMUSG00000052384	Nrros	1.14512	0.0142171
ENSMUSG00000048865	Arhgap30	1.14563	0.0361773
ENSMUSG00000090582	Gm17024	1.14728	0.0439286
ENSMUSG00000018008	Cyth4	1.15518	0.0181477
ENSMUSG00000028427	Aqp7	1.15626	0.012208
ENSMUSG00000039783	Kmo	1.15798	0.0269027
ENSMUSG00000004707	Ly9	1.16654	0.0150505
ENSMUSG00000050201	Otop2	1.17481	0.0137539
ENSMUSG00000047867	Gimap6	1.17654	0.0247457
ENSMUSG00000054435	Gimap4	1.19011	0.01988
ENSMUSG00000055805	Fmnl1	1.19154	0.0430796
ENSMUSG00000054892	Txk	1.19353	0.0217328
ENSMUSG00000069893	9930111J21Rik1	1.21093	0.00737807
ENSMUSG00000028435	Aqp3	1.21814	0.0381581
ENSMUSG00000024737	Slc15a3	1.22198	0.00737807
ENSMUSG00000015396	Cd83	1.23086	0.0337198
ENSMUSG00000031304	Il2rg	1.23301	0.0333464
ENSMUSG00000028071	Sh2d2a	1.23548	0.031903
ENSMUSG00000076937	Iglc2	1.2368	0.0151476
ENSMUSG00000026614	Slc30a10	1.24839	0.0398729
ENSMUSG00000052889	Prkcb	1.25153	0.0449701
ENSMUSG00000041481	Serpina3g	1.26371	0.00650757
ENSMUSG00000045414	1190002N15Rik	1.27126	0.0121319
ENSMUSG00000056666	Retsat	1.28666	0.031903
ENSMUSG00000045322	Tlr9	1.29317	0.0293259
ENSMUSG00000023828	Slc22a3	1.29331	0.00933766
ENSMUSG00000002332	Dhrs1	1.29348	0.043966
ENSMUSG00000051212	Gpr183	1.29364	0.0294712
ENSMUSG00000018654	Ikzf1	1.31882	0.0151476
ENSMUSG00000033220	Rac2	1.32505	0.0471532
ENSMUSG00000099757	BE692007	1.32511	0.0457501
ENSMUSG00000028459	Cd72	1.326	0.0265212
ENSMUSG00000024986	Hhex	1.33276	0.0181477
ENSMUSG00000043008	Klhl6	1.3385	0.00933766
ENSMUSG00000030707	Coro1a	1.3417	0.0455218
ENSMUSG00000015355	Cd48	1.34246	0.0167847
ENSMUSG00000103579	Gm37113	1.34447	0.0330661
ENSMUSG00000015950	Ncf1	1.351	0.0153531
ENSMUSG00000050921	P2ry10	1.35299	0.0482464
ENSMUSG00000000486	2001-09-01	1.35414	0.0150505
ENSMUSG00000093894	Ighv1-53	1.35688	0.0419639
ENSMUSG00000026117	Zap70	1.36159	0.00737807
ENSMUSG00000021367	Edn1	1.37212	0.0244046
ENSMUSG00000068893	Sprr2a2	1.37271	0.0206862
ENSMUSG00000037972	Snn	1.3743	0.0315836
ENSMUSG00000022439	Parvg	1.37479	0.032307
ENSMUSG00000039760	Il22ra2	1.37566	0.0293259
ENSMUSG00000036006	Ripor2	1.38596	0.0392043
ENSMUSG00000026866	Kynu	1.39106	0.0276549
ENSMUSG00000060924	Csmd1	1.40237	0.030809
ENSMUSG00000017737	Mmp9	1.40453	0.01988
ENSMUSG00000020437	Myo1g	1.4049	0.0371894
ENSMUSG00000037318	Traf3ip3	1.40797	0.0244046
ENSMUSG00000097615	Gm2061	1.41478	0.0165599
ENSMUSG00000030047	Arhgap25	1.41783	0.0217328
ENSMUSG00000021624	Cd180	1.41925	0.0359625
ENSMUSG00000045382	Cxcr4	1.43214	0.0244046
ENSMUSG00000037348	Paqr7	1.44015	0.00650757
ENSMUSG00000037337	Map4k1	1.45289	0.0330661
ENSMUSG00000031264	Btk	1.453	0.0182335
ENSMUSG00000034041	Lyl1	1.45451	0.0358238
ENSMUSG00000070000	Fcho1	1.45655	0.0265212
ENSMUSG00000045730	Adrb2	1.46408	0.0181477
ENSMUSG00000032420	Nt5e	1.46572	0.0433835
ENSMUSG00000052142	Rasal3	1.50742	0.0152042
ENSMUSG00000031389	Arhgap4	1.50832	0.0337755
ENSMUSG00000073902	Gm1966	1.52962	0.0142171
ENSMUSG00000040663	Clcf1	1.53222	0.0115343
ENSMUSG00000052013	Btla	1.53587	0.0471532
ENSMUSG00000005465	Il27ra	1.53754	0.0206862
ENSMUSG00000008496	Pou2f2	1.54747	0.0385351
ENSMUSG00000010651	Acaa1b	1.55814	0.026965
ENSMUSG00000028655	Mfsd2a	1.57854	0.0151476
ENSMUSG00000001588	Acap1	1.57968	0.0319682
ENSMUSG00000034634	Ly6d	1.59838	0.0219098
ENSMUSG00000030643	Rab30	1.6217	0.00737807
ENSMUSG00000043263	Ifi209	1.63711	0.026965
ENSMUSG00000031165	Was	1.63897	0.0150505
ENSMUSG00000031101	Sash3	1.63992	0.0309124
ENSMUSG00000022876	Samsn1	1.64173	0.00737807
ENSMUSG00000000244	Tspan32	1.64271	0.0294712
ENSMUSG00000006403	Adamts4	1.64661	0.018374
ENSMUSG00000034959	Rubcnl	1.68448	0.036045
ENSMUSG00000056529	Ptafr	1.68588	0.00124712
ENSMUSG00000071715	Ncf4	1.70504	0.0121319
ENSMUSG00000052760	A630001G21Rik	1.71237	0.0381031
ENSMUSG00000020310	Madcam1	1.7373	0.0254905
ENSMUSG00000002204	Napsa	1.74797	0.0382127
ENSMUSG00000050357	Carmil2	1.75665	0.0293259
ENSMUSG00000019577	Pdk4	1.80481	0.0148189
ENSMUSG00000042254	Cilp	1.85158	0.0362888
ENSMUSG00000046262	C87977	1.89668	0.0293259
ENSMUSG00000003545	Fosb	1.9088	0.0499682
ENSMUSG00000037868	Egr2	1.90971	0.0375605
ENSMUSG00000111282	Gm47528	1.92347	0.0217328
ENSMUSG00000056749	Nfil3	1.95751	0.00737807
ENSMUSG00000024399	Ltb	1.99879	0.0376648
ENSMUSG00000078650	G6pc	2.00507	0.031969
ENSMUSG00000030745	Il21r	2.00648	0.0429663
ENSMUSG00000027875	Hmgcs2	2.01536	0.0482464
ENSMUSG00000034258	Flvcr2	2.01786	0.000407979
ENSMUSG00000040592	Cd79b	2.05983	0.0430796
ENSMUSG00000041538	H2-Ob	2.1089	0.0426556
ENSMUSG00000015314	Slamf6	2.10972	0.0315836
ENSMUSG00000050010	Shisa3	2.18358	0.0244046
ENSMUSG00000067229	Cyp2c66	2.35707	0.00986395
ENSMUSG00000076563	Igkv5-48	2.94083	0.0272135
ENSMUSG00000096020	Ighv1-75	3.15088	0.0151476
ENSMUSG00000032080	Apoa4	3.52956	0.0330661
ENSMUSG00000094164	Ighv2-3	3.7387	0.0376648
ENSMUSG00000076598	Igkv3-7	3.74073	0.0493503
ENSMUSG00000076545	Igkv4-72	4.48877	0.0477827
ENSMUSG00000066072	Cyp4a10	4.63071	0.00466127

## Sheet: S1.2
Metformin Targets Intestinal Immune System Signaling Pathways in High-Fat Diet-Induced Mouse Model of Obesity and Insulin Resistance Monta Brīvība, Laila Silamiķele, Ineta Kalniņa, Ivars Silamiķelis, Līga Birzniece, Laura Ansone, Lauma Jagare, Ilze Elbere, Jānis Kloviņš
Supplementary Table 1.2 KEGG pathway analysis for the list of differentially expressed genes identified by comparing high-fat diet-fed animals against control diet-fed (HFD vs CD) animals with no metfomin treatment (only statistically significant results are shown)
Pathway	Gene count	PValue	Genes
mmu04672:Intestinal immune network for IgA production	9	2.77553e-05	ENSMUSG00000041538, ENSMUSG00000026012, ENSMUSG00000074715, ENSMUSG00000020310, ENSMUSG00000045382, ENSMUSG00000001281, ENSMUSG00000029530, ENSMUSG00000010142, ENSMUSG00000022901
mmu00900:Terpenoid backbone biosynthesis	7	4.41284e-05	ENSMUSG00000027952, ENSMUSG00000027875, ENSMUSG00000093930, ENSMUSG00000023832, ENSMUSG00000041939, ENSMUSG00000058258, ENSMUSG00000006517
mmu04670:Leukocyte transendothelial migration	14	4.68867e-05	ENSMUSG00000030830, ENSMUSG00000060843, ENSMUSG00000071715, ENSMUSG00000039936, ENSMUSG00000037405, ENSMUSG00000033220, ENSMUSG00000027962, ENSMUSG00000045382, ENSMUSG00000017737, ENSMUSG00000056917, ENSMUSG00000026430, ENSMUSG00000052889, ENSMUSG00000054892, ENSMUSG00000015950
mmu00100:Steroid biosynthesis	6	0.000188902	ENSMUSG00000031349, ENSMUSG00000021273, ENSMUSG00000031604, ENSMUSG00000001467, ENSMUSG00000022351, ENSMUSG00000033105
mmu04662:B cell receptor signaling pathway	10	0.000217173	ENSMUSG00000071042, ENSMUSG00000040592, ENSMUSG00000026656, ENSMUSG00000042228, ENSMUSG00000039936, ENSMUSG00000023947, ENSMUSG00000028459, ENSMUSG00000026288, ENSMUSG00000033220, ENSMUSG00000031264
mmu00650:Butanoate metabolism	6	0.00107877	ENSMUSG00000027875, ENSMUSG00000093930, ENSMUSG00000029482, ENSMUSG00000023832, ENSMUSG00000022186, ENSMUSG00000030935
mmu04514:Cell adhesion molecules (CAMs)	14	0.00109343	ENSMUSG00000033768, ENSMUSG00000023274, ENSMUSG00000041538, ENSMUSG00000030830, ENSMUSG00000026012, ENSMUSG00000016206, ENSMUSG00000020310, ENSMUSG00000027962, ENSMUSG00000001281, ENSMUSG00000037405, ENSMUSG00000073409, ENSMUSG00000067235, ENSMUSG00000025321, ENSMUSG00000022901
mmu01130:Biosynthesis of antibiotics	16	0.00183358	ENSMUSG00000003526, ENSMUSG00000023832, ENSMUSG00000031349, ENSMUSG00000027605, ENSMUSG00000001467, ENSMUSG00000056131, ENSMUSG00000006517, ENSMUSG00000058258, ENSMUSG00000027875, ENSMUSG00000093930, ENSMUSG00000021273, ENSMUSG00000010651, ENSMUSG00000031604, ENSMUSG00000022351, ENSMUSG00000033105, ENSMUSG00000041939
mmu05416:Viral myocarditis	9	0.00237348	ENSMUSG00000041538, ENSMUSG00000030830, ENSMUSG00000026012, ENSMUSG00000016206, ENSMUSG00000037405, ENSMUSG00000073409, ENSMUSG00000067235, ENSMUSG00000022901, ENSMUSG00000033220
mmu04666:Fc gamma R-mediated phagocytosis	9	0.00349159	ENSMUSG00000024381, ENSMUSG00000031165, ENSMUSG00000026656, ENSMUSG00000052889, ENSMUSG00000042228, ENSMUSG00000039936, ENSMUSG00000026288, ENSMUSG00000033220, ENSMUSG00000015950
mmu00072:Synthesis and degradation of ketone bodies	4	0.00364578	ENSMUSG00000027875, ENSMUSG00000093930, ENSMUSG00000023832, ENSMUSG00000022186
mmu05202:Transcriptional misregulation in cancer	13	0.00383156	ENSMUSG00000002111, ENSMUSG00000016087, ENSMUSG00000030717, ENSMUSG00000039153, ENSMUSG00000032698, ENSMUSG00000017737, ENSMUSG00000022952, ENSMUSG00000001281, ENSMUSG00000038718, ENSMUSG00000020644, ENSMUSG00000024986, ENSMUSG00000022901, ENSMUSG00000034041
mmu05231:Choline metabolism in cancer	9	0.0105134	ENSMUSG00000023828, ENSMUSG00000038665, ENSMUSG00000031165, ENSMUSG00000036095, ENSMUSG00000052889, ENSMUSG00000022861, ENSMUSG00000039936, ENSMUSG00000023945, ENSMUSG00000033220
mmu04146:Peroxisome	8	0.0118052	ENSMUSG00000027952, ENSMUSG00000063428, ENSMUSG00000022210, ENSMUSG00000030545, ENSMUSG00000027359, ENSMUSG00000010651, ENSMUSG00000019809, ENSMUSG00000041939
mmu04145:Phagosome	12	0.0133882	ENSMUSG00000041538, ENSMUSG00000058672, ENSMUSG00000016206, ENSMUSG00000026656, ENSMUSG00000024863, ENSMUSG00000027879, ENSMUSG00000071715, ENSMUSG00000073409, ENSMUSG00000067235, ENSMUSG00000022797, ENSMUSG00000030707, ENSMUSG00000015950
mmu04062:Chemokine signaling pathway	13	0.0145576	ENSMUSG00000057177, ENSMUSG00000003228, ENSMUSG00000028874, ENSMUSG00000031165, ENSMUSG00000039936, ENSMUSG00000039621, ENSMUSG00000025804, ENSMUSG00000033220, ENSMUSG00000074715, ENSMUSG00000045382, ENSMUSG00000042228, ENSMUSG00000029530, ENSMUSG00000015950
mmu04664:Fc epsilon RI signaling pathway	7	0.0156622	ENSMUSG00000020623, ENSMUSG00000052889, ENSMUSG00000042228, ENSMUSG00000039936, ENSMUSG00000026288, ENSMUSG00000033220, ENSMUSG00000031264
mmu05150:Staphylococcus aureus infection	6	0.0162487	ENSMUSG00000041538, ENSMUSG00000030830, ENSMUSG00000056529, ENSMUSG00000026656, ENSMUSG00000024863, ENSMUSG00000037405
mmu05340:Primary immunodeficiency	5	0.0178832	ENSMUSG00000023274, ENSMUSG00000031304, ENSMUSG00000010142, ENSMUSG00000026117, ENSMUSG00000031264
mmu05332:Graft-versus-host disease	6	0.0190009	ENSMUSG00000041538, ENSMUSG00000026012, ENSMUSG00000016206, ENSMUSG00000073409, ENSMUSG00000067235, ENSMUSG00000022901
mmu05162:Measles	10	0.020513	ENSMUSG00000045322, ENSMUSG00000044583, ENSMUSG00000026012, ENSMUSG00000026656, ENSMUSG00000059970, ENSMUSG00000039936, ENSMUSG00000031304, ENSMUSG00000016493, ENSMUSG00000052776, ENSMUSG00000066861
mmu01100:Metabolic pathways	51	0.0212502	ENSMUSG00000033400, ENSMUSG00000023832, ENSMUSG00000001467, ENSMUSG00000030399, ENSMUSG00000006517, ENSMUSG00000054008, ENSMUSG00000022686, ENSMUSG00000027296, ENSMUSG00000039783, ENSMUSG00000031604, ENSMUSG00000072949, ENSMUSG00000003526, ENSMUSG00000038665, ENSMUSG00000031349, ENSMUSG00000027605, ENSMUSG00000031700, ENSMUSG00000022210, ENSMUSG00000027875, ENSMUSG00000021273, ENSMUSG00000010651,…
mmu00280:Valine, leucine and isoleucine degradation	6	0.0236766	ENSMUSG00000027875, ENSMUSG00000093930, ENSMUSG00000029482, ENSMUSG00000023832, ENSMUSG00000022186, ENSMUSG00000010651
mmu04144:Endocytosis	15	0.0245916	ENSMUSG00000024381, ENSMUSG00000001588, ENSMUSG00000003228, ENSMUSG00000032193, ENSMUSG00000031165, ENSMUSG00000016206, ENSMUSG00000059970, ENSMUSG00000045382, ENSMUSG00000022637, ENSMUSG00000018008, ENSMUSG00000031304, ENSMUSG00000073409, ENSMUSG00000067235, ENSMUSG00000022797, ENSMUSG00000025422
mmu05330:Allograft rejection	6	0.025386	ENSMUSG00000041538, ENSMUSG00000026012, ENSMUSG00000016206, ENSMUSG00000073409, ENSMUSG00000067235, ENSMUSG00000022901
mmu04070:Phosphatidylinositol signaling system	8	0.0257857	ENSMUSG00000038665, ENSMUSG00000036095, ENSMUSG00000052889, ENSMUSG00000026737, ENSMUSG00000027296, ENSMUSG00000022861, ENSMUSG00000039936, ENSMUSG00000026288
mmu04015:Rap1 signaling pathway	13	0.0266251	ENSMUSG00000030830, ENSMUSG00000045095, ENSMUSG00000052087, ENSMUSG00000039936, ENSMUSG00000026786, ENSMUSG00000033220, ENSMUSG00000071042, ENSMUSG00000040003, ENSMUSG00000020623, ENSMUSG00000056917, ENSMUSG00000026430, ENSMUSG00000052889, ENSMUSG00000031380
mmu04940:Type I diabetes mellitus	6	0.0372958	ENSMUSG00000041538, ENSMUSG00000026012, ENSMUSG00000016206, ENSMUSG00000073409, ENSMUSG00000067235, ENSMUSG00000022901

## Sheet: S1.3
Metformin Targets Intestinal Immune System Signaling Pathways in High-Fat Diet-Induced Mouse Model of Obesity and Insulin Resistance Monta Brīvība, Laila Silamiķele, Ineta Kalniņa, Ivars Silamiķelis, Līga Birzniece, Laura Ansone, Lauma Jagare, Ilze Elbere, Jānis Kloviņš
Supplementary Table 1.3 Gene ontology analysis for the list of differentially expressed genes identified by comparing high-fat diet-fed animals against control diet-fed (HFD VS CD) animals with no metfomin treatment (only statistically significant results are shown)
Ontology	Term	Gene count	P-value	Genes
Biological Process	GO:0002376~immune system process	40	4.00014e-13	ENSMUSG00000033777, ENSMUSG00000044583, ENSMUSG00000052013, ENSMUSG00000024863, ENSMUSG00000051212, ENSMUSG00000046034, ENSMUSG00000010142, ENSMUSG00000052384, ENSMUSG00000021624, ENSMUSG00000009585, ENSMUSG00000070034, ENSMUSG00000074151, ENSMUSG00000001128, ENSMUSG00000015314, ENSMUSG00000020437, ENSMUSG00000052889, ENSMUSG00000042228, ENSMUSG00000074896, ENSMUSG00000067235, ENSMUSG00000035629,…
Biological Process	GO:0006695~cholesterol biosynthetic process	12	2.74702e-10	ENSMUSG00000027952, ENSMUSG00000027875, ENSMUSG00000093930, ENSMUSG00000031349, ENSMUSG00000021273, ENSMUSG00000056973, ENSMUSG00000032080, ENSMUSG00000001467, ENSMUSG00000033105, ENSMUSG00000041939, ENSMUSG00000058258, ENSMUSG00000006517
Biological Process	GO:0016126~sterol biosynthetic process	10	1.63899e-08	ENSMUSG00000027952, ENSMUSG00000027875, ENSMUSG00000093930, ENSMUSG00000031349, ENSMUSG00000021273, ENSMUSG00000031604, ENSMUSG00000001467, ENSMUSG00000022351, ENSMUSG00000041939, ENSMUSG00000006517
Biological Process	GO:0008202~steroid metabolic process	14	2.62731e-07	ENSMUSG00000031349, ENSMUSG00000001467, ENSMUSG00000024924, ENSMUSG00000044254, ENSMUSG00000006517, ENSMUSG00000027952, ENSMUSG00000027875, ENSMUSG00000022210, ENSMUSG00000093930, ENSMUSG00000078650, ENSMUSG00000032193, ENSMUSG00000021273, ENSMUSG00000031604, ENSMUSG00000041939
Biological Process	GO:0002250~adaptive immune response	17	7.36951e-07	ENSMUSG00000023274, ENSMUSG00000052013, ENSMUSG00000039936, ENSMUSG00000051212, ENSMUSG00000010142, ENSMUSG00000026117, ENSMUSG00000040592, ENSMUSG00000015314, ENSMUSG00000020437, ENSMUSG00000052889, ENSMUSG00000051998, ENSMUSG00000042228, ENSMUSG00000022901, ENSMUSG00000004707, ENSMUSG00000031264, ENSMUSG00000038179, ENSMUSG00000054892
Biological Process	GO:0008299~isoprenoid biosynthetic process	7	3.00646e-06	ENSMUSG00000027952, ENSMUSG00000027875, ENSMUSG00000093930, ENSMUSG00000021273, ENSMUSG00000041939, ENSMUSG00000058258, ENSMUSG00000006517
Biological Process	GO:0008203~cholesterol metabolic process	13	3.4165e-06	ENSMUSG00000031349, ENSMUSG00000001467, ENSMUSG00000024924, ENSMUSG00000044254, ENSMUSG00000006517, ENSMUSG00000027952, ENSMUSG00000093930, ENSMUSG00000027875, ENSMUSG00000032193, ENSMUSG00000021273, ENSMUSG00000032080, ENSMUSG00000022351, ENSMUSG00000041939
Biological Process	GO:0030889~negative regulation of B cell proliferation	7	4.41031e-06	ENSMUSG00000034652, ENSMUSG00000052013, ENSMUSG00000026656, ENSMUSG00000042228, ENSMUSG00000010142, ENSMUSG00000026288, ENSMUSG00000031264
Biological Process	GO:0042102~positive regulation of T cell proliferation	11	5.83016e-06	ENSMUSG00000022488, ENSMUSG00000023274, ENSMUSG00000030830, ENSMUSG00000026012, ENSMUSG00000027962, ENSMUSG00000050357, ENSMUSG00000016493, ENSMUSG00000022797, ENSMUSG00000022901, ENSMUSG00000031101, ENSMUSG00000030707
Biological Process	GO:0045087~innate immune response	28	7.364e-06	ENSMUSG00000033777, ENSMUSG00000044583, ENSMUSG00000024863, ENSMUSG00000046034, ENSMUSG00000052776, ENSMUSG00000052384, ENSMUSG00000021624, ENSMUSG00000009585, ENSMUSG00000070034, ENSMUSG00000001128, ENSMUSG00000074151, ENSMUSG00000031377, ENSMUSG00000015314, ENSMUSG00000042228, ENSMUSG00000074896, ENSMUSG00000000266, ENSMUSG00000004707, ENSMUSG00000021423, ENSMUSG00000070390, ENSMUSG00000028874,…
Biological Process	GO:0006694~steroid biosynthetic process	10	3.1489e-05	ENSMUSG00000027952, ENSMUSG00000027875, ENSMUSG00000093930, ENSMUSG00000031349, ENSMUSG00000021273, ENSMUSG00000031604, ENSMUSG00000001467, ENSMUSG00000033105, ENSMUSG00000041939, ENSMUSG00000006517
Biological Process	GO:0035556~intracellular signal transduction	25	0.000149392	ENSMUSG00000027347, ENSMUSG00000031133, ENSMUSG00000036095, ENSMUSG00000022861, ENSMUSG00000032500, ENSMUSG00000021367, ENSMUSG00000061603, ENSMUSG00000031377, ENSMUSG00000026430, ENSMUSG00000052889, ENSMUSG00000037337, ENSMUSG00000042228, ENSMUSG00000035697, ENSMUSG00000001482, ENSMUSG00000024190, ENSMUSG00000038665, ENSMUSG00000022637, ENSMUSG00000052087, ENSMUSG00000039621, ENSMUSG00000032380,…
Biological Process	GO:0007159~leukocyte cell-cell adhesion	6	0.000337709	ENSMUSG00000032420, ENSMUSG00000030830, ENSMUSG00000024965, ENSMUSG00000027962, ENSMUSG00000037405, ENSMUSG00000032080
Biological Process	GO:0086091~regulation of heart rate by cardiac conduction	6	0.000716423	ENSMUSG00000060843, ENSMUSG00000038319, ENSMUSG00000049281, ENSMUSG00000057123, ENSMUSG00000057914, ENSMUSG00000032338
Biological Process	GO:0007229~integrin-mediated signaling pathway	10	0.000731365	ENSMUSG00000052593, ENSMUSG00000030830, ENSMUSG00000028874, ENSMUSG00000020310, ENSMUSG00000024965, ENSMUSG00000001281, ENSMUSG00000011256, ENSMUSG00000025321, ENSMUSG00000000244, ENSMUSG00000054892
Biological Process	GO:0006955~immune response	18	0.000858025	ENSMUSG00000024399, ENSMUSG00000044583, ENSMUSG00000041538, ENSMUSG00000023274, ENSMUSG00000031165, ENSMUSG00000026656, ENSMUSG00000022637, ENSMUSG00000025804, ENSMUSG00000026117, ENSMUSG00000052384, ENSMUSG00000045322, ENSMUSG00000056749, ENSMUSG00000026012, ENSMUSG00000074715, ENSMUSG00000036469, ENSMUSG00000051998, ENSMUSG00000029530, ENSMUSG00000066861
Biological Process	GO:0045579~positive regulation of B cell differentiation	5	0.00105682	ENSMUSG00000022488, ENSMUSG00000031304, ENSMUSG00000026117, ENSMUSG00000026288, ENSMUSG00000018654
Biological Process	GO:0048469~cell maturation	7	0.00106441	ENSMUSG00000025352, ENSMUSG00000039153, ENSMUSG00000008496, ENSMUSG00000027420, ENSMUSG00000020644, ENSMUSG00000070691, ENSMUSG00000031264
Biological Process	GO:0006935~chemotaxis	11	0.00107059	ENSMUSG00000022488, ENSMUSG00000056529, ENSMUSG00000074715, ENSMUSG00000045382, ENSMUSG00000042228, ENSMUSG00000039936, ENSMUSG00000032436, ENSMUSG00000029530, ENSMUSG00000025804, ENSMUSG00000033220, ENSMUSG00000045092
Biological Process	GO:0051607~defense response to virus	13	0.00151059	ENSMUSG00000044583, ENSMUSG00000035208, ENSMUSG00000062488, ENSMUSG00000029771, ENSMUSG00000052776, ENSMUSG00000020108, ENSMUSG00000009585, ENSMUSG00000045322, ENSMUSG00000074151, ENSMUSG00000035692, ENSMUSG00000074896, ENSMUSG00000022901, ENSMUSG00000066861
Biological Process	GO:0045648~positive regulation of erythrocyte differentiation	5	0.00194257	ENSMUSG00000022488, ENSMUSG00000035692, ENSMUSG00000020644, ENSMUSG00000041324, ENSMUSG00000026288
Biological Process	GO:0002291~T cell activation via T cell receptor contact with antigen bound to MHC molecule on antigen presenting cell	3	0.00201301	ENSMUSG00000030830, ENSMUSG00000026786, ENSMUSG00000037405
Biological Process	GO:0019287~isopentenyl diphosphate biosynthetic process, mevalonate pathway	3	0.00201301	ENSMUSG00000027952, ENSMUSG00000041939, ENSMUSG00000006517
Biological Process	GO:0032729~positive regulation of interferon-gamma production	7	0.0022816	ENSMUSG00000015314, ENSMUSG00000016206, ENSMUSG00000022952, ENSMUSG00000050357, ENSMUSG00000031101, ENSMUSG00000054892, ENSMUSG00000005465
Biological Process	GO:0006629~lipid metabolic process	24	0.00233933	ENSMUSG00000027359, ENSMUSG00000031349, ENSMUSG00000001467, ENSMUSG00000024924, ENSMUSG00000044254, ENSMUSG00000006517, ENSMUSG00000027952, ENSMUSG00000027875, ENSMUSG00000038205, ENSMUSG00000093930, ENSMUSG00000001588, ENSMUSG00000032193, ENSMUSG00000029482, ENSMUSG00000015659, ENSMUSG00000021273, ENSMUSG00000010651, ENSMUSG00000056973, ENSMUSG00000033192, ENSMUSG00000031604, ENSMUSG00000052160,…
Biological Process	GO:0071805~potassium ion transmembrane transport	9	0.00245811	ENSMUSG00000016346, ENSMUSG00000038319, ENSMUSG00000047330, ENSMUSG00000056258, ENSMUSG00000052726, ENSMUSG00000031129, ENSMUSG00000037341, ENSMUSG00000032338, ENSMUSG00000036353
Biological Process	GO:0030335~positive regulation of cell migration	14	0.00272771	ENSMUSG00000052593, ENSMUSG00000028874, ENSMUSG00000024965, ENSMUSG00000039936, ENSMUSG00000050357, ENSMUSG00000039621, ENSMUSG00000025804, ENSMUSG00000030707, ENSMUSG00000021367, ENSMUSG00000045092, ENSMUSG00000045382, ENSMUSG00000021451, ENSMUSG00000042228, ENSMUSG00000024300
Biological Process	GO:0032733~positive regulation of interleukin-10 production	5	0.00275781	ENSMUSG00000045322, ENSMUSG00000026012, ENSMUSG00000015396, ENSMUSG00000016493, ENSMUSG00000031101
Biological Process	GO:0050830~defense response to Gram-positive bacterium	9	0.00301818	ENSMUSG00000052593, ENSMUSG00000028874, ENSMUSG00000068854, ENSMUSG00000024863, ENSMUSG00000060208, ENSMUSG00000029298, ENSMUSG00000024300, ENSMUSG00000005465, ENSMUSG00000015950
Biological Process	GO:0050853~B cell receptor signaling pathway	7	0.00304241	ENSMUSG00000022488, ENSMUSG00000043008, ENSMUSG00000040592, ENSMUSG00000052889, ENSMUSG00000042228, ENSMUSG00000026117, ENSMUSG00000039316
Biological Process	GO:0007165~signal transduction	50	0.00324799	ENSMUSG00000033777, ENSMUSG00000003228, ENSMUSG00000030545, ENSMUSG00000056529, ENSMUSG00000045613, ENSMUSG00000040345, ENSMUSG00000050350, ENSMUSG00000026430, ENSMUSG00000015355, ENSMUSG00000031451, ENSMUSG00000033768, ENSMUSG00000022637, ENSMUSG00000020081, ENSMUSG00000015396, ENSMUSG00000021373, ENSMUSG00000026786, ENSMUSG00000031389, ENSMUSG00000045092, ENSMUSG00000048865, ENSMUSG00000038205,…
Biological Process	GO:0007165~signal transduction	50	0.00324799	ENSMUSG00000033777, ENSMUSG00000003228, ENSMUSG00000030545, ENSMUSG00000056529, ENSMUSG00000045613, ENSMUSG00000040345, ENSMUSG00000050350, ENSMUSG00000026430, ENSMUSG00000015355, ENSMUSG00000031451, ENSMUSG00000033768, ENSMUSG00000022637, ENSMUSG00000020081, ENSMUSG00000015396, ENSMUSG00000021373, ENSMUSG00000026786, ENSMUSG00000031389, ENSMUSG00000045092, ENSMUSG00000048865, ENSMUSG00000038205,…
Biological Process	GO:0035634~response to stilbenoid	5	0.00378063	ENSMUSG00000074183, ENSMUSG00000074896, ENSMUSG00000032080, ENSMUSG00000034634, ENSMUSG00000058258
Biological Process	GO:0035634~response to stilbenoid	5	0.00378063	ENSMUSG00000074183, ENSMUSG00000074896, ENSMUSG00000032080, ENSMUSG00000034634, ENSMUSG00000058258
Biological Process	GO:0043372~positive regulation of CD4-positive, alpha-beta T cell differentiation	3	0.00395626	ENSMUSG00000022488, ENSMUSG00000015396, ENSMUSG00000031101
Biological Process	GO:0043372~positive regulation of CD4-positive, alpha-beta T cell differentiation	3	0.00395626	ENSMUSG00000022488, ENSMUSG00000015396, ENSMUSG00000031101
Biological Process	GO:0038083~peptidyl-tyrosine autophosphorylation	6	0.00413559	ENSMUSG00000031377, ENSMUSG00000028874, ENSMUSG00000042228, ENSMUSG00000026117, ENSMUSG00000031264, ENSMUSG00000054892
Biological Process	GO:0038083~peptidyl-tyrosine autophosphorylation	6	0.00413559	ENSMUSG00000031377, ENSMUSG00000028874, ENSMUSG00000042228, ENSMUSG00000026117, ENSMUSG00000031264, ENSMUSG00000054892
Biological Process	GO:0007169~transmembrane receptor protein tyrosine kinase signaling pathway	9	0.00471073	ENSMUSG00000053141, ENSMUSG00000031377, ENSMUSG00000028289, ENSMUSG00000028874, ENSMUSG00000035305, ENSMUSG00000042228, ENSMUSG00000026117, ENSMUSG00000031264, ENSMUSG00000054892
Biological Process	GO:0007169~transmembrane receptor protein tyrosine kinase signaling pathway	9	0.00471073	ENSMUSG00000053141, ENSMUSG00000031377, ENSMUSG00000028289, ENSMUSG00000028874, ENSMUSG00000035305, ENSMUSG00000042228, ENSMUSG00000026117, ENSMUSG00000031264, ENSMUSG00000054892
Biological Process	GO:0006885~regulation of pH	5	0.00503364	ENSMUSG00000031129, ENSMUSG00000037341, ENSMUSG00000038526, ENSMUSG00000021367, ENSMUSG00000019577
Biological Process	GO:0006885~regulation of pH	5	0.00503364	ENSMUSG00000031129, ENSMUSG00000037341, ENSMUSG00000038526, ENSMUSG00000021367, ENSMUSG00000019577
Biological Process	GO:0007166~cell surface receptor signaling pathway	14	0.00522756	ENSMUSG00000023274, ENSMUSG00000030830, ENSMUSG00000052013, ENSMUSG00000026656, ENSMUSG00000020081, ENSMUSG00000022637, ENSMUSG00000039936, ENSMUSG00000010142, ENSMUSG00000021367, ENSMUSG00000040592, ENSMUSG00000039116, ENSMUSG00000061577, ENSMUSG00000040663, ENSMUSG00000031980
Biological Process	GO:0007166~cell surface receptor signaling pathway	14	0.00522756	ENSMUSG00000023274, ENSMUSG00000030830, ENSMUSG00000052013, ENSMUSG00000026656, ENSMUSG00000020081, ENSMUSG00000022637, ENSMUSG00000039936, ENSMUSG00000010142, ENSMUSG00000021367, ENSMUSG00000040592, ENSMUSG00000039116, ENSMUSG00000061577, ENSMUSG00000040663, ENSMUSG00000031980
Biological Process	GO:0014074~response to purine-containing compound	3	0.00647974	ENSMUSG00000093930, ENSMUSG00000009292, ENSMUSG00000029482
Biological Process	GO:0045621~positive regulation of lymphocyte differentiation	3	0.00647974	ENSMUSG00000022488, ENSMUSG00000031304, ENSMUSG00000026288
Biological Process	GO:0014074~response to purine-containing compound	3	0.00647974	ENSMUSG00000093930, ENSMUSG00000009292, ENSMUSG00000029482
Biological Process	GO:0045621~positive regulation of lymphocyte differentiation	3	0.00647974	ENSMUSG00000022488, ENSMUSG00000031304, ENSMUSG00000026288
Biological Process	GO:0001501~skeletal system development	9	0.00705105	ENSMUSG00000037664, ENSMUSG00000025352, ENSMUSG00000039153, ENSMUSG00000007777, ENSMUSG00000022952, ENSMUSG00000017737, ENSMUSG00000057123, ENSMUSG00000063172, ENSMUSG00000021367
Biological Process	GO:0001501~skeletal system development	9	0.00705105	ENSMUSG00000037664, ENSMUSG00000025352, ENSMUSG00000039153, ENSMUSG00000007777, ENSMUSG00000022952, ENSMUSG00000017737, ENSMUSG00000057123, ENSMUSG00000063172, ENSMUSG00000021367
Biological Process	GO:0042493~response to drug	18	0.00820308	ENSMUSG00000052593, ENSMUSG00000022488, ENSMUSG00000003545, ENSMUSG00000020847, ENSMUSG00000028427, ENSMUSG00000060208, ENSMUSG00000037405, ENSMUSG00000028970, ENSMUSG00000001663, ENSMUSG00000093930, ENSMUSG00000029482, ENSMUSG00000020623, ENSMUSG00000017737, ENSMUSG00000052889, ENSMUSG00000022186, ENSMUSG00000042228, ENSMUSG00000022901, ENSMUSG00000041324
Biological Process	GO:0042493~response to drug	18	0.00820308	ENSMUSG00000052593, ENSMUSG00000022488, ENSMUSG00000003545, ENSMUSG00000020847, ENSMUSG00000028427, ENSMUSG00000060208, ENSMUSG00000037405, ENSMUSG00000028970, ENSMUSG00000001663, ENSMUSG00000093930, ENSMUSG00000029482, ENSMUSG00000020623, ENSMUSG00000017737, ENSMUSG00000052889, ENSMUSG00000022186, ENSMUSG00000042228, ENSMUSG00000022901, ENSMUSG00000041324
Biological Process	GO:0070372~regulation of ERK1 and ERK2 cascade	5	0.0083138	ENSMUSG00000027347, ENSMUSG00000028289, ENSMUSG00000040663, ENSMUSG00000053205, ENSMUSG00000042228
Biological Process	GO:0070372~regulation of ERK1 and ERK2 cascade	5	0.0083138	ENSMUSG00000027347, ENSMUSG00000028289, ENSMUSG00000040663, ENSMUSG00000053205, ENSMUSG00000042228
Biological Process	GO:0002224~toll-like receptor signaling pathway	4	0.00920391	ENSMUSG00000045322, ENSMUSG00000044583, ENSMUSG00000022901, ENSMUSG00000021624
Biological Process	GO:0002224~toll-like receptor signaling pathway	4	0.00920391	ENSMUSG00000045322, ENSMUSG00000044583, ENSMUSG00000022901, ENSMUSG00000021624
Biological Process	GO:0086015~SA node cell action potential	3	0.00955192	ENSMUSG00000049281, ENSMUSG00000057123, ENSMUSG00000032338
Biological Process	GO:0086015~SA node cell action potential	3	0.00955192	ENSMUSG00000049281, ENSMUSG00000057123, ENSMUSG00000032338
Biological Process	GO:0050852~T cell receptor signaling pathway	6	0.0104832	ENSMUSG00000026012, ENSMUSG00000050357, ENSMUSG00000037731, ENSMUSG00000026117, ENSMUSG00000039316, ENSMUSG00000054892
Biological Process	GO:0050852~T cell receptor signaling pathway	6	0.0104832	ENSMUSG00000026012, ENSMUSG00000050357, ENSMUSG00000037731, ENSMUSG00000026117, ENSMUSG00000039316, ENSMUSG00000054892
Biological Process	GO:0006909~phagocytosis	6	0.0113557	ENSMUSG00000031451, ENSMUSG00000030830, ENSMUSG00000020437, ENSMUSG00000052160, ENSMUSG00000030707, ENSMUSG00000024743
Biological Process	GO:0006909~phagocytosis	6	0.0113557	ENSMUSG00000031451, ENSMUSG00000030830, ENSMUSG00000020437, ENSMUSG00000052160, ENSMUSG00000030707, ENSMUSG00000024743
Biological Process	GO:0042110~T cell activation	5	0.0115248	ENSMUSG00000023274, ENSMUSG00000026012, ENSMUSG00000031165, ENSMUSG00000022637, ENSMUSG00000015355
Biological Process	GO:0042110~T cell activation	5	0.0115248	ENSMUSG00000023274, ENSMUSG00000026012, ENSMUSG00000031165, ENSMUSG00000022637, ENSMUSG00000015355
Biological Process	GO:0072540~T-helper 17 cell lineage commitment	3	0.0131425	ENSMUSG00000015314, ENSMUSG00000004707, ENSMUSG00000021356
Biological Process	GO:0072678~T cell migration	3	0.0131425	ENSMUSG00000020437, ENSMUSG00000001281, ENSMUSG00000045092
Biological Process	GO:0072540~T-helper 17 cell lineage commitment	3	0.0131425	ENSMUSG00000015314, ENSMUSG00000004707, ENSMUSG00000021356
Biological Process	GO:0072678~T cell migration	3	0.0131425	ENSMUSG00000020437, ENSMUSG00000001281, ENSMUSG00000045092
Biological Process	GO:0007160~cell-matrix adhesion	7	0.0163545	ENSMUSG00000030830, ENSMUSG00000020310, ENSMUSG00000027962, ENSMUSG00000001281, ENSMUSG00000059049, ENSMUSG00000025321, ENSMUSG00000031980
Biological Process	GO:0007160~cell-matrix adhesion	7	0.0163545	ENSMUSG00000030830, ENSMUSG00000020310, ENSMUSG00000027962, ENSMUSG00000001281, ENSMUSG00000059049, ENSMUSG00000025321, ENSMUSG00000031980
Biological Process	GO:0071398~cellular response to fatty acid	4	0.0166655	ENSMUSG00000032193, ENSMUSG00000056529, ENSMUSG00000021367, ENSMUSG00000019577
Biological Process	GO:0071398~cellular response to fatty acid	4	0.0166655	ENSMUSG00000032193, ENSMUSG00000056529, ENSMUSG00000021367, ENSMUSG00000019577
Biological Process	GO:0046834~lipid phosphorylation	3	0.0172223	ENSMUSG00000038665, ENSMUSG00000036095, ENSMUSG00000022861
Biological Process	GO:0045591~positive regulation of regulatory T cell differentiation	3	0.0172223	ENSMUSG00000016206, ENSMUSG00000050357, ENSMUSG00000016493
Biological Process	GO:0090091~positive regulation of extracellular matrix disassembly	3	0.0172223	ENSMUSG00000029581, ENSMUSG00000022231, ENSMUSG00000050357
Biological Process	GO:0014066~regulation of phosphatidylinositol 3-kinase signaling	3	0.0172223	ENSMUSG00000045414, ENSMUSG00000027347, ENSMUSG00000037754
Biological Process	GO:0046834~lipid phosphorylation	3	0.0172223	ENSMUSG00000038665, ENSMUSG00000036095, ENSMUSG00000022861
Biological Process	GO:0045591~positive regulation of regulatory T cell differentiation	3	0.0172223	ENSMUSG00000016206, ENSMUSG00000050357, ENSMUSG00000016493
Biological Process	GO:0090091~positive regulation of extracellular matrix disassembly	3	0.0172223	ENSMUSG00000029581, ENSMUSG00000022231, ENSMUSG00000050357
Biological Process	GO:0014066~regulation of phosphatidylinositol 3-kinase signaling	3	0.0172223	ENSMUSG00000045414, ENSMUSG00000027347, ENSMUSG00000037754
Biological Process	GO:0030595~leukocyte chemotaxis	4	0.0189297	ENSMUSG00000051212, ENSMUSG00000025804, ENSMUSG00000030707, ENSMUSG00000045092
Biological Process	GO:0030595~leukocyte chemotaxis	4	0.0189297	ENSMUSG00000051212, ENSMUSG00000025804, ENSMUSG00000030707, ENSMUSG00000045092
Biological Process	GO:0006887~exocytosis	8	0.0203337	ENSMUSG00000019124, ENSMUSG00000041670, ENSMUSG00000020437, ENSMUSG00000021281, ENSMUSG00000020847, ENSMUSG00000054453, ENSMUSG00000025804, ENSMUSG00000024743
Biological Process	GO:0006887~exocytosis	8	0.0203337	ENSMUSG00000019124, ENSMUSG00000041670, ENSMUSG00000020437, ENSMUSG00000021281, ENSMUSG00000020847, ENSMUSG00000054453, ENSMUSG00000025804, ENSMUSG00000024743
Biological Process	GO:0030098~lymphocyte differentiation	3	0.0217634	ENSMUSG00000002111, ENSMUSG00000034634, ENSMUSG00000018654
Biological Process	GO:0030098~lymphocyte differentiation	3	0.0217634	ENSMUSG00000002111, ENSMUSG00000034634, ENSMUSG00000018654
Biological Process	GO:0035458~cellular response to interferon-beta	5	0.0218266	ENSMUSG00000078920, ENSMUSG00000069893, ENSMUSG00000074896, ENSMUSG00000043263, ENSMUSG00000039997
Biological Process	GO:0035458~cellular response to interferon-beta	5	0.0218266	ENSMUSG00000078920, ENSMUSG00000069893, ENSMUSG00000074896, ENSMUSG00000043263, ENSMUSG00000039997
Biological Process	GO:0045987~positive regulation of smooth muscle contraction	4	0.0239432	ENSMUSG00000056529, ENSMUSG00000046159, ENSMUSG00000020081, ENSMUSG00000021367
Biological Process	GO:0045987~positive regulation of smooth muscle contraction	4	0.0239432	ENSMUSG00000056529, ENSMUSG00000046159, ENSMUSG00000020081, ENSMUSG00000021367
Biological Process	GO:0030097~hemopoiesis	7	0.0252012	ENSMUSG00000030000, ENSMUSG00000022952, ENSMUSG00000042228, ENSMUSG00000024986, ENSMUSG00000070691, ENSMUSG00000056131, ENSMUSG00000018654
Biological Process	GO:0030097~hemopoiesis	7	0.0252012	ENSMUSG00000030000, ENSMUSG00000022952, ENSMUSG00000042228, ENSMUSG00000024986, ENSMUSG00000070691, ENSMUSG00000056131, ENSMUSG00000018654
Biological Process	GO:0030890~positive regulation of B cell proliferation	5	0.025543	ENSMUSG00000022488, ENSMUSG00000040663, ENSMUSG00000051212, ENSMUSG00000022797, ENSMUSG00000031101
Biological Process	GO:0030890~positive regulation of B cell proliferation	5	0.025543	ENSMUSG00000022488, ENSMUSG00000040663, ENSMUSG00000051212, ENSMUSG00000022797, ENSMUSG00000031101
Biological Process	GO:0014068~positive regulation of phosphatidylinositol 3-kinase signaling	6	0.0258796	ENSMUSG00000026012, ENSMUSG00000028874, ENSMUSG00000021451, ENSMUSG00000022831, ENSMUSG00000025422, ENSMUSG00000031980
Biological Process	GO:0014068~positive regulation of phosphatidylinositol 3-kinase signaling	6	0.0258796	ENSMUSG00000026012, ENSMUSG00000028874, ENSMUSG00000021451, ENSMUSG00000022831, ENSMUSG00000025422, ENSMUSG00000031980
Biological Process	GO:0001816~cytokine production	4	0.0266926	ENSMUSG00000027347, ENSMUSG00000023274, ENSMUSG00000056529, ENSMUSG00000054892
Biological Process	GO:0007585~respiratory gaseous exchange	4	0.0266926	ENSMUSG00000054008, ENSMUSG00000038718, ENSMUSG00000046318, ENSMUSG00000021367
Biological Process	GO:0001816~cytokine production	4	0.0266926	ENSMUSG00000027347, ENSMUSG00000023274, ENSMUSG00000056529, ENSMUSG00000054892
Biological Process	GO:0007585~respiratory gaseous exchange	4	0.0266926	ENSMUSG00000054008, ENSMUSG00000038718, ENSMUSG00000046318, ENSMUSG00000021367
Biological Process	GO:0048280~vesicle fusion with Golgi apparatus	3	0.0267391	ENSMUSG00000027879, ENSMUSG00000061536, ENSMUSG00000032757
Biological Process	GO:0048280~vesicle fusion with Golgi apparatus	3	0.0267391	ENSMUSG00000027879, ENSMUSG00000061536, ENSMUSG00000032757
Biological Process	GO:0001782~B cell homeostasis	4	0.0296033	ENSMUSG00000022488, ENSMUSG00000042228, ENSMUSG00000039936, ENSMUSG00000010142
Biological Process	GO:0001782~B cell homeostasis	4	0.0296033	ENSMUSG00000022488, ENSMUSG00000042228, ENSMUSG00000039936, ENSMUSG00000010142
Biological Process	GO:0007416~synapse assembly	5	0.0296173	ENSMUSG00000033768, ENSMUSG00000041592, ENSMUSG00000031517, ENSMUSG00000039683, ENSMUSG00000061601
Biological Process	GO:0007416~synapse assembly	5	0.0296173	ENSMUSG00000033768, ENSMUSG00000041592, ENSMUSG00000031517, ENSMUSG00000039683, ENSMUSG00000061601
Biological Process	GO:0016310~phosphorylation	25	0.0324758	ENSMUSG00000030866, ENSMUSG00000057177, ENSMUSG00000003228, ENSMUSG00000028874, ENSMUSG00000036095, ENSMUSG00000026737, ENSMUSG00000022861, ENSMUSG00000039936, ENSMUSG00000033610, ENSMUSG00000032380, ENSMUSG00000026117, ENSMUSG00000032500, ENSMUSG00000019577, ENSMUSG00000030399, ENSMUSG00000027952, ENSMUSG00000031377, ENSMUSG00000028289, ENSMUSG00000020623, ENSMUSG00000052889, ENSMUSG00000027296,…
Biological Process	GO:0016310~phosphorylation	25	0.0324758	ENSMUSG00000030866, ENSMUSG00000057177, ENSMUSG00000003228, ENSMUSG00000028874, ENSMUSG00000036095, ENSMUSG00000026737, ENSMUSG00000022861, ENSMUSG00000039936, ENSMUSG00000033610, ENSMUSG00000032380, ENSMUSG00000026117, ENSMUSG00000032500, ENSMUSG00000019577, ENSMUSG00000030399, ENSMUSG00000027952, ENSMUSG00000031377, ENSMUSG00000028289, ENSMUSG00000020623, ENSMUSG00000052889, ENSMUSG00000027296,…
Biological Process	GO:0030036~actin cytoskeleton organization	9	0.0332933	ENSMUSG00000029581, ENSMUSG00000049134, ENSMUSG00000030881, ENSMUSG00000023008, ENSMUSG00000027296, ENSMUSG00000055805, ENSMUSG00000030707, ENSMUSG00000033220, ENSMUSG00000025422
Biological Process	GO:0030036~actin cytoskeleton organization	9	0.0332933	ENSMUSG00000029581, ENSMUSG00000049134, ENSMUSG00000030881, ENSMUSG00000023008, ENSMUSG00000027296, ENSMUSG00000055805, ENSMUSG00000030707, ENSMUSG00000033220, ENSMUSG00000025422
Biological Process	GO:0007205~protein kinase C-activating G-protein coupled receptor signaling pathway	4	0.0359051	ENSMUSG00000038665, ENSMUSG00000036095, ENSMUSG00000022861, ENSMUSG00000021367
Biological Process	GO:0090023~positive regulation of neutrophil chemotaxis	4	0.0359051	ENSMUSG00000022488, ENSMUSG00000032380, ENSMUSG00000033220, ENSMUSG00000021367
Biological Process	GO:0043113~receptor clustering	4	0.0359051	ENSMUSG00000030830, ENSMUSG00000040003, ENSMUSG00000020310, ENSMUSG00000001281
Biological Process	GO:0007205~protein kinase C-activating G-protein coupled receptor signaling pathway	4	0.0359051	ENSMUSG00000038665, ENSMUSG00000036095, ENSMUSG00000022861, ENSMUSG00000021367
Biological Process	GO:0090023~positive regulation of neutrophil chemotaxis	4	0.0359051	ENSMUSG00000022488, ENSMUSG00000032380, ENSMUSG00000033220, ENSMUSG00000021367
Biological Process	GO:0043113~receptor clustering	4	0.0359051	ENSMUSG00000030830, ENSMUSG00000040003, ENSMUSG00000020310, ENSMUSG00000001281
Biological Process	GO:0048711~positive regulation of astrocyte differentiation	3	0.0378919	ENSMUSG00000024381, ENSMUSG00000040663, ENSMUSG00000020644
Biological Process	GO:0035457~cellular response to interferon-alpha	3	0.0378919	ENSMUSG00000031451, ENSMUSG00000062488, ENSMUSG00000074896
Biological Process	GO:0097028~dendritic cell differentiation	3	0.0378919	ENSMUSG00000031451, ENSMUSG00000009292, ENSMUSG00000042228
Biological Process	GO:0048711~positive regulation of astrocyte differentiation	3	0.0378919	ENSMUSG00000024381, ENSMUSG00000040663, ENSMUSG00000020644
Biological Process	GO:0035457~cellular response to interferon-alpha	3	0.0378919	ENSMUSG00000031451, ENSMUSG00000062488, ENSMUSG00000074896
Biological Process	GO:0097028~dendritic cell differentiation	3	0.0378919	ENSMUSG00000031451, ENSMUSG00000009292, ENSMUSG00000042228
Biological Process	GO:0042113~B cell activation	4	0.0392936	ENSMUSG00000052889, ENSMUSG00000051998, ENSMUSG00000039936, ENSMUSG00000022901
Biological Process	GO:0042113~B cell activation	4	0.0392936	ENSMUSG00000052889, ENSMUSG00000051998, ENSMUSG00000039936, ENSMUSG00000022901
Biological Process	GO:0032956~regulation of actin cytoskeleton organization	5	0.0413964	ENSMUSG00000029581, ENSMUSG00000028874, ENSMUSG00000032064, ENSMUSG00000024300, ENSMUSG00000030707
Biological Process	GO:0032956~regulation of actin cytoskeleton organization	5	0.0413964	ENSMUSG00000029581, ENSMUSG00000028874, ENSMUSG00000032064, ENSMUSG00000024300, ENSMUSG00000030707
Biological Process	GO:0007271~synaptic transmission, cholinergic	4	0.0428384	ENSMUSG00000048330, ENSMUSG00000046159, ENSMUSG00000023945, ENSMUSG00000045613
Biological Process	GO:0032715~negative regulation of interleukin-6 production	4	0.0428384	ENSMUSG00000031451, ENSMUSG00000022488, ENSMUSG00000045322, ENSMUSG00000055148
Biological Process	GO:0007271~synaptic transmission, cholinergic	4	0.0428384	ENSMUSG00000048330, ENSMUSG00000046159, ENSMUSG00000023945, ENSMUSG00000045613
Biological Process	GO:0032715~negative regulation of interleukin-6 production	4	0.0428384	ENSMUSG00000031451, ENSMUSG00000022488, ENSMUSG00000045322, ENSMUSG00000055148
Biological Process	GO:0086005~ventricular cardiac muscle cell action potential	3	0.0440208	ENSMUSG00000038319, ENSMUSG00000049281, ENSMUSG00000057123
Biological Process	GO:0071397~cellular response to cholesterol	3	0.0440208	ENSMUSG00000093930, ENSMUSG00000029482, ENSMUSG00000041324
Biological Process	GO:0086005~ventricular cardiac muscle cell action potential	3	0.0440208	ENSMUSG00000038319, ENSMUSG00000049281, ENSMUSG00000057123
Biological Process	GO:0071397~cellular response to cholesterol	3	0.0440208	ENSMUSG00000093930, ENSMUSG00000029482, ENSMUSG00000041324
Biological Process	GO:0051482~positive regulation of cytosolic calcium ion concentration involved in phospholipase C-activating G-protein coupled signaling pathway	4	0.0465374	ENSMUSG00000050350, ENSMUSG00000050921, ENSMUSG00000021367, ENSMUSG00000045092
Biological Process	GO:0006637~acyl-CoA metabolic process	4	0.0465374	ENSMUSG00000056973, ENSMUSG00000021226, ENSMUSG00000072949, ENSMUSG00000030935
Biological Process	GO:0051482~positive regulation of cytosolic calcium ion concentration involved in phospholipase C-activating G-protein coupled signaling pathway	4	0.0465374	ENSMUSG00000050350, ENSMUSG00000050921, ENSMUSG00000021367, ENSMUSG00000045092
Biological Process	GO:0006637~acyl-CoA metabolic process	4	0.0465374	ENSMUSG00000056973, ENSMUSG00000021226, ENSMUSG00000072949, ENSMUSG00000030935
Biological Process	GO:0035690~cellular response to drug	6	0.0465771	ENSMUSG00000031451, ENSMUSG00000038319, ENSMUSG00000037166, ENSMUSG00000053318, ENSMUSG00000022797, ENSMUSG00000021367
Biological Process	GO:0035690~cellular response to drug	6	0.0465771	ENSMUSG00000031451, ENSMUSG00000038319, ENSMUSG00000037166, ENSMUSG00000053318, ENSMUSG00000022797, ENSMUSG00000021367
Biological Process	GO:0006813~potassium ion transport	8	0.0494365	ENSMUSG00000016346, ENSMUSG00000038319, ENSMUSG00000047330, ENSMUSG00000056258, ENSMUSG00000052726, ENSMUSG00000057123, ENSMUSG00000037341, ENSMUSG00000032338
Biological Process	GO:0006813~potassium ion transport	8	0.0494365	ENSMUSG00000016346, ENSMUSG00000038319, ENSMUSG00000047330, ENSMUSG00000056258, ENSMUSG00000052726, ENSMUSG00000057123, ENSMUSG00000037341, ENSMUSG00000032338
Biological Process	GO:0009968~negative regulation of signal transduction	5	0.0495641	ENSMUSG00000057177, ENSMUSG00000021719, ENSMUSG00000052087, ENSMUSG00000026288, ENSMUSG00000020108
Biological Process	GO:0009968~negative regulation of signal transduction	5	0.0495641	ENSMUSG00000057177, ENSMUSG00000021719, ENSMUSG00000052087, ENSMUSG00000026288, ENSMUSG00000020108
Cellular Component	GO:0016020~membrane	266	3.14569e-15	ENSMUSG00000033777, ENSMUSG00000030545, ENSMUSG00000026737, ENSMUSG00000030643, ENSMUSG00000032908, ENSMUSG00000056899, ENSMUSG00000031788, ENSMUSG00000060538, ENSMUSG00000031517, ENSMUSG00000069892, ENSMUSG00000047330, ENSMUSG00000021273, ENSMUSG00000027879, ENSMUSG00000051998, ENSMUSG00000063760, ENSMUSG00000057092, ENSMUSG00000024787, ENSMUSG00000038526, ENSMUSG00000031380, ENSMUSG00000024381,…
Cellular Component	GO:0009897~external side of plasma membrane	23	2.62004e-05	ENSMUSG00000023274, ENSMUSG00000030830, ENSMUSG00000052013, ENSMUSG00000026656, ENSMUSG00000015396, ENSMUSG00000037405, ENSMUSG00000010142, ENSMUSG00000025804, ENSMUSG00000022797, ENSMUSG00000045092, ENSMUSG00000036353, ENSMUSG00000040592, ENSMUSG00000032193, ENSMUSG00000026012, ENSMUSG00000016206, ENSMUSG00000027962, ENSMUSG00000045382, ENSMUSG00000015355, ENSMUSG00000004609, ENSMUSG00000031304,…
Cellular Component	GO:0009986~cell surface	35	3.93801e-05	ENSMUSG00000016346, ENSMUSG00000036957, ENSMUSG00000030830, ENSMUSG00000038319, ENSMUSG00000026656, ENSMUSG00000001281, ENSMUSG00000024924, ENSMUSG00000044254, ENSMUSG00000036353, ENSMUSG00000032420, ENSMUSG00000026012, ENSMUSG00000039116, ENSMUSG00000027962, ENSMUSG00000056258, ENSMUSG00000067235, ENSMUSG00000073409, ENSMUSG00000025321, ENSMUSG00000032080, ENSMUSG00000004707, ENSMUSG00000000244,…
Cellular Component	GO:0005789~endoplasmic reticulum membrane	37	8.91996e-05	ENSMUSG00000027347, ENSMUSG00000044583, ENSMUSG00000001467, ENSMUSG00000066072, ENSMUSG00000052384, ENSMUSG00000037606, ENSMUSG00000026278, ENSMUSG00000032908, ENSMUSG00000061455, ENSMUSG00000056666, ENSMUSG00000033192, ENSMUSG00000031604, ENSMUSG00000061536, ENSMUSG00000032757, ENSMUSG00000029061, ENSMUSG00000023274, ENSMUSG00000074093, ENSMUSG00000027359, ENSMUSG00000031349, ENSMUSG00000069893,…
Cellular Component	GO:0005777~peroxisome	13	0.000144166	ENSMUSG00000063428, ENSMUSG00000030545, ENSMUSG00000027359, ENSMUSG00000028383, ENSMUSG00000019809, ENSMUSG00000024743, ENSMUSG00000022323, ENSMUSG00000006517, ENSMUSG00000058258, ENSMUSG00000027952, ENSMUSG00000022210, ENSMUSG00000010651, ENSMUSG00000041939
Cellular Component	GO:0005783~endoplasmic reticulum	57	0.000159623	ENSMUSG00000027347, ENSMUSG00000001467, ENSMUSG00000052776, ENSMUSG00000032908, ENSMUSG00000015659, ENSMUSG00000034107, ENSMUSG00000027962, ENSMUSG00000061455, ENSMUSG00000056666, ENSMUSG00000031604, ENSMUSG00000027359, ENSMUSG00000031349, ENSMUSG00000040181, ENSMUSG00000048330, ENSMUSG00000026589, ENSMUSG00000021273, ENSMUSG00000027879, ENSMUSG00000002332, ENSMUSG00000052160, ENSMUSG00000022351,…
Cellular Component	GO:0005737~cytoplasm	206	0.00064241	ENSMUSG00000033777, ENSMUSG00000037664, ENSMUSG00000066191, ENSMUSG00000034413, ENSMUSG00000026737, ENSMUSG00000030399, ENSMUSG00000030643, ENSMUSG00000019564, ENSMUSG00000032500, ENSMUSG00000022503, ENSMUSG00000029581, ENSMUSG00000018509, ENSMUSG00000074151, ENSMUSG00000022952, ENSMUSG00000037166, ENSMUSG00000031788, ENSMUSG00000072949, ENSMUSG00000054435, ENSMUSG00000022637, ENSMUSG00000031389,…
Cellular Component	GO:0001772~immunological synapse	6	0.00164747	ENSMUSG00000030830, ENSMUSG00000026012, ENSMUSG00000037405, ENSMUSG00000050357, ENSMUSG00000026117, ENSMUSG00000030707
Cellular Component	GO:0042629~mast cell granule	5	0.00217756	ENSMUSG00000027347, ENSMUSG00000034652, ENSMUSG00000042228, ENSMUSG00000020077, ENSMUSG00000031264
Cellular Component	GO:0005886~plasma membrane	152	0.00468282	ENSMUSG00000030830, ENSMUSG00000056529, ENSMUSG00000041670, ENSMUSG00000026737, ENSMUSG00000001467, ENSMUSG00000021624, ENSMUSG00000045613, ENSMUSG00000022503, ENSMUSG00000029581, ENSMUSG00000034107, ENSMUSG00000027962, ENSMUSG00000021451, ENSMUSG00000015355, ENSMUSG00000036766, ENSMUSG00000020672, ENSMUSG00000060538, ENSMUSG00000022439, ENSMUSG00000025582, ENSMUSG00000031517, ENSMUSG00000020081,…
Cellular Component	GO:0045121~membrane raft	15	0.00807011	ENSMUSG00000052593, ENSMUSG00000023274, ENSMUSG00000026656, ENSMUSG00000062563, ENSMUSG00000022637, ENSMUSG00000037405, ENSMUSG00000026117, ENSMUSG00000026288, ENSMUSG00000019564, ENSMUSG00000026012, ENSMUSG00000056258, ENSMUSG00000015355, ENSMUSG00000042228, ENSMUSG00000039316, ENSMUSG00000031264
Cellular Component	GO:0005887~integral component of plasma membrane	43	0.0100144	ENSMUSG00000056025, ENSMUSG00000044583, ENSMUSG00000056529, ENSMUSG00000038319, ENSMUSG00000052013, ENSMUSG00000026656, ENSMUSG00000046159, ENSMUSG00000010142, ENSMUSG00000032806, ENSMUSG00000019809, ENSMUSG00000021624, ENSMUSG00000045613, ENSMUSG00000036353, ENSMUSG00000050350, ENSMUSG00000009292, ENSMUSG00000015314, ENSMUSG00000028289, ENSMUSG00000020102, ENSMUSG00000036570, ENSMUSG00000021451,…
Cellular Component	GO:0005769~early endosome	13	0.014224	ENSMUSG00000026832, ENSMUSG00000032193, ENSMUSG00000024013, ENSMUSG00000059895, ENSMUSG00000045382, ENSMUSG00000027962, ENSMUSG00000034413, ENSMUSG00000036766, ENSMUSG00000045730, ENSMUSG00000023945, ENSMUSG00000035629, ENSMUSG00000030707, ENSMUSG00000044254
Cellular Component	GO:0005794~Golgi apparatus	44	0.0150236	ENSMUSG00000027347, ENSMUSG00000007777, ENSMUSG00000096210, ENSMUSG00000020077, ENSMUSG00000044254, ENSMUSG00000026278, ENSMUSG00000030643, ENSMUSG00000018672, ENSMUSG00000019564, ENSMUSG00000027962, ENSMUSG00000054008, ENSMUSG00000022686, ENSMUSG00000023046, ENSMUSG00000037280, ENSMUSG00000042228, ENSMUSG00000073409, ENSMUSG00000067235, ENSMUSG00000033192, ENSMUSG00000031788, ENSMUSG00000035629,…
Cellular Component	GO:0005911~cell-cell junction	12	0.0150652	ENSMUSG00000029581, ENSMUSG00000052593, ENSMUSG00000002257, ENSMUSG00000031133, ENSMUSG00000030830, ENSMUSG00000031165, ENSMUSG00000045382, ENSMUSG00000028427, ENSMUSG00000028435, ENSMUSG00000050357, ENSMUSG00000026117, ENSMUSG00000030707
Cellular Component	GO:0032588~trans-Golgi network membrane	4	0.0158795	ENSMUSG00000030881, ENSMUSG00000036469, ENSMUSG00000052160, ENSMUSG00000026278
Cellular Component	GO:0032009~early phagosome	3	0.0166364	ENSMUSG00000045322, ENSMUSG00000044583, ENSMUSG00000024743
Cellular Component	GO:0005829~cytosol	61	0.0186675	ENSMUSG00000027347, ENSMUSG00000031165, ENSMUSG00000023832, ENSMUSG00000053205, ENSMUSG00000018672, ENSMUSG00000022503, ENSMUSG00000006517, ENSMUSG00000029581, ENSMUSG00000074151, ENSMUSG00000052889, ENSMUSG00000061455, ENSMUSG00000032080, ENSMUSG00000072949, ENSMUSG00000054435, ENSMUSG00000013523, ENSMUSG00000035378, ENSMUSG00000028874, ENSMUSG00000047867, ENSMUSG00000038665, ENSMUSG00000026786,…
Cellular Component	GO:0043231~intracellular membrane-bounded organelle	30	0.0195948	ENSMUSG00000024841, ENSMUSG00000056529, ENSMUSG00000001467, ENSMUSG00000057378, ENSMUSG00000066072, ENSMUSG00000019809, ENSMUSG00000022952, ENSMUSG00000045730, ENSMUSG00000035629, ENSMUSG00000027359, ENSMUSG00000067229, ENSMUSG00000031349, ENSMUSG00000029307, ENSMUSG00000027605, ENSMUSG00000040181, ENSMUSG00000039621, ENSMUSG00000022797, ENSMUSG00000048865, ENSMUSG00000022210, ENSMUSG00000024737,…
Cellular Component	GO:0005739~mitochondrion	59	0.0197636	ENSMUSG00000062488, ENSMUSG00000007610, ENSMUSG00000023832, ENSMUSG00000028383, ENSMUSG00000029432, ENSMUSG00000052776, ENSMUSG00000032348, ENSMUSG00000015659, ENSMUSG00000056899, ENSMUSG00000061455, ENSMUSG00000039783, ENSMUSG00000074896, ENSMUSG00000072949, ENSMUSG00000025582, ENSMUSG00000003526, ENSMUSG00000028874, ENSMUSG00000027359, ENSMUSG00000058997, ENSMUSG00000022831, ENSMUSG00000031700,…
Cellular Component	GO:0055038~recycling endosome membrane	5	0.0240951	ENSMUSG00000001588, ENSMUSG00000032193, ENSMUSG00000022797, ENSMUSG00000037341, ENSMUSG00000026278
Cellular Component	GO:0005764~lysosome	16	0.0246237	ENSMUSG00000044583, ENSMUSG00000041538, ENSMUSG00000055653, ENSMUSG00000002204, ENSMUSG00000043505, ENSMUSG00000044254, ENSMUSG00000024743, ENSMUSG00000045322, ENSMUSG00000024737, ENSMUSG00000009292, ENSMUSG00000032193, ENSMUSG00000045382, ENSMUSG00000036469, ENSMUSG00000069072, ENSMUSG00000035629, ENSMUSG00000028581
Cellular Component	GO:0031410~cytoplasmic vesicle	26	0.0286141	ENSMUSG00000044583, ENSMUSG00000020847, ENSMUSG00000020105, ENSMUSG00000029298, ENSMUSG00000051735, ENSMUSG00000024743, ENSMUSG00000018672, ENSMUSG00000030000, ENSMUSG00000061455, ENSMUSG00000031788, ENSMUSG00000025582, ENSMUSG00000031327, ENSMUSG00000022797, ENSMUSG00000032380, ENSMUSG00000030707, ENSMUSG00000045322, ENSMUSG00000048865, ENSMUSG00000045414, ENSMUSG00000045382, ENSMUSG00000036469,…
Cellular Component	GO:0031234~extrinsic component of cytoplasmic side of plasma membrane	6	0.030439	ENSMUSG00000031377, ENSMUSG00000028874, ENSMUSG00000042228, ENSMUSG00000026117, ENSMUSG00000031264, ENSMUSG00000054892
Cellular Component	GO:0048786~presynaptic active zone	4	0.0409401	ENSMUSG00000042429, ENSMUSG00000041670, ENSMUSG00000038665, ENSMUSG00000061601
Cellular Component	GO:0005768~endosome	22	0.0422275	ENSMUSG00000033777, ENSMUSG00000026832, ENSMUSG00000044583, ENSMUSG00000059895, ENSMUSG00000071715, ENSMUSG00000022797, ENSMUSG00000044254, ENSMUSG00000025422, ENSMUSG00000045092, ENSMUSG00000022372, ENSMUSG00000045322, ENSMUSG00000001588, ENSMUSG00000032193, ENSMUSG00000024013, ENSMUSG00000040003, ENSMUSG00000045382, ENSMUSG00000036469, ENSMUSG00000031129, ENSMUSG00000045730, ENSMUSG00000035629,…
Cellular Component	GO:0043194~axon initial segment	3	0.0425882	ENSMUSG00000024381, ENSMUSG00000016346, ENSMUSG00000056258
Cellular Component	GO:0005778~peroxisomal membrane	5	0.0469156	ENSMUSG00000022210, ENSMUSG00000030545, ENSMUSG00000027359, ENSMUSG00000019809, ENSMUSG00000024743
Cellular Component	GO:0002102~podosome	4	0.0481873	ENSMUSG00000029581, ENSMUSG00000024965, ENSMUSG00000027962, ENSMUSG00000024696
Cellular Component	GO:0005779~integral component of peroxisomal membrane	3	0.048859	ENSMUSG00000030545, ENSMUSG00000027359, ENSMUSG00000019809
Molecular Function	GO:0005096~GTPase activator activity	18	0.000160515	ENSMUSG00000022488, ENSMUSG00000030047, ENSMUSG00000052087, ENSMUSG00000031389, ENSMUSG00000051735, ENSMUSG00000025422, ENSMUSG00000049744, ENSMUSG00000048865, ENSMUSG00000071042, ENSMUSG00000001588, ENSMUSG00000040345, ENSMUSG00000032714, ENSMUSG00000056917, ENSMUSG00000070565, ENSMUSG00000052142, ENSMUSG00000035697, ENSMUSG00000042216, ENSMUSG00000056698
Molecular Function	GO:0008144~drug binding	11	0.000720467	ENSMUSG00000029581, ENSMUSG00000044583, ENSMUSG00000068417, ENSMUSG00000093930, ENSMUSG00000038155, ENSMUSG00000046159, ENSMUSG00000067229, ENSMUSG00000045382, ENSMUSG00000045730, ENSMUSG00000045613, ENSMUSG00000032348
Molecular Function	GO:0003779~actin binding	19	0.00361387	ENSMUSG00000049134, ENSMUSG00000028328, ENSMUSG00000060791, ENSMUSG00000031165, ENSMUSG00000090799, ENSMUSG00000022831, ENSMUSG00000021373, ENSMUSG00000030707, ENSMUSG00000029581, ENSMUSG00000030000, ENSMUSG00000056737, ENSMUSG00000032064, ENSMUSG00000020437, ENSMUSG00000045382, ENSMUSG00000023008, ENSMUSG00000055805, ENSMUSG00000024300, ENSMUSG00000020672, ENSMUSG00000022439
Molecular Function	GO:0017124~SH3 domain binding	10	0.00387138	ENSMUSG00000052593, ENSMUSG00000041670, ENSMUSG00000031165, ENSMUSG00000022637, ENSMUSG00000022831, ENSMUSG00000042228, ENSMUSG00000011256, ENSMUSG00000028071, ENSMUSG00000026288, ENSMUSG00000015950
Molecular Function	GO:0004715~non-membrane spanning protein tyrosine kinase activity	6	0.00622523	ENSMUSG00000031377, ENSMUSG00000028874, ENSMUSG00000042228, ENSMUSG00000026117, ENSMUSG00000031264, ENSMUSG00000054892
Molecular Function	GO:0003725~double-stranded RNA binding	7	0.00998408	ENSMUSG00000033777, ENSMUSG00000044583, ENSMUSG00000031901, ENSMUSG00000052776, ENSMUSG00000022797, ENSMUSG00000066861, ENSMUSG00000039316
Molecular Function	GO:0001784~phosphotyrosine binding	4	0.0108726	ENSMUSG00000022876, ENSMUSG00000028874, ENSMUSG00000022637, ENSMUSG00000026117
Molecular Function	GO:0005102~receptor binding	20	0.0126095	ENSMUSG00000031451, ENSMUSG00000063428, ENSMUSG00000027359, ENSMUSG00000024863, ENSMUSG00000026117, ENSMUSG00000021367, ENSMUSG00000026278, ENSMUSG00000022210, ENSMUSG00000016206, ENSMUSG00000040663, ENSMUSG00000021451, ENSMUSG00000042228, ENSMUSG00000021226, ENSMUSG00000067235, ENSMUSG00000073409, ENSMUSG00000025321, ENSMUSG00000032311, ENSMUSG00000022901, ENSMUSG00000041324, ENSMUSG00000040811
Molecular Function	GO:0044325~ion channel binding	9	0.0136841	ENSMUSG00000061603, ENSMUSG00000041670, ENSMUSG00000047330, ENSMUSG00000049281, ENSMUSG00000007777, ENSMUSG00000036570, ENSMUSG00000056258, ENSMUSG00000042228, ENSMUSG00000020644
Molecular Function	GO:0003824~catalytic activity	22	0.0155058	ENSMUSG00000030866, ENSMUSG00000027359, ENSMUSG00000023832, ENSMUSG00000027605, ENSMUSG00000019808, ENSMUSG00000026866, ENSMUSG00000031700, ENSMUSG00000009585, ENSMUSG00000030399, ENSMUSG00000025545, ENSMUSG00000027875, ENSMUSG00000031901, ENSMUSG00000020231, ENSMUSG00000093930, ENSMUSG00000029482, ENSMUSG00000020256, ENSMUSG00000054008, ENSMUSG00000021273, ENSMUSG00000010651, ENSMUSG00000052160,…
Molecular Function	GO:0005524~ATP binding	54	0.0167903	ENSMUSG00000035208, ENSMUSG00000003228, ENSMUSG00000026737, ENSMUSG00000052776, ENSMUSG00000032500, ENSMUSG00000030399, ENSMUSG00000022503, ENSMUSG00000006517, ENSMUSG00000074151, ENSMUSG00000028289, ENSMUSG00000020437, ENSMUSG00000022952, ENSMUSG00000052889, ENSMUSG00000027296, ENSMUSG00000037337, ENSMUSG00000031788, ENSMUSG00000070390, ENSMUSG00000027359, ENSMUSG00000028874, ENSMUSG00000058997,…
Molecular Function	GO:0016491~oxidoreductase activity	26	0.0168932	ENSMUSG00000063428, ENSMUSG00000003526, ENSMUSG00000074639, ENSMUSG00000031349, ENSMUSG00000067229, ENSMUSG00000028383, ENSMUSG00000020834, ENSMUSG00000040181, ENSMUSG00000031845, ENSMUSG00000001467, ENSMUSG00000066072, ENSMUSG00000031379, ENSMUSG00000031901, ENSMUSG00000022210, ENSMUSG00000020256, ENSMUSG00000028597, ENSMUSG00000021273, ENSMUSG00000002332, ENSMUSG00000016756, ENSMUSG00000039783,…
Molecular Function	GO:0001786~phosphatidylserine binding	5	0.0185417	ENSMUSG00000031451, ENSMUSG00000027347, ENSMUSG00000034652, ENSMUSG00000024743, ENSMUSG00000037606
Molecular Function	GO:0071949~FAD binding	4	0.0214305	ENSMUSG00000003526, ENSMUSG00000063428, ENSMUSG00000039783, ENSMUSG00000022351
Molecular Function	GO:0005085~guanyl-nucleotide exchange factor activity	10	0.0218483	ENSMUSG00000031133, ENSMUSG00000027347, ENSMUSG00000024013, ENSMUSG00000046159, ENSMUSG00000059013, ENSMUSG00000018008, ENSMUSG00000039621, ENSMUSG00000051735, ENSMUSG00000052085, ENSMUSG00000042404
Molecular Function	GO:0051015~actin filament binding	9	0.0229563	ENSMUSG00000029581, ENSMUSG00000030000, ENSMUSG00000024381, ENSMUSG00000028328, ENSMUSG00000060843, ENSMUSG00000055805, ENSMUSG00000057914, ENSMUSG00000040723, ENSMUSG00000030707
Molecular Function	GO:0004143~diacylglycerol kinase activity	3	0.0322045	ENSMUSG00000038665, ENSMUSG00000036095, ENSMUSG00000022861
Molecular Function	GO:0016301~kinase activity	27	0.0322971	ENSMUSG00000037664, ENSMUSG00000057177, ENSMUSG00000003228, ENSMUSG00000036095, ENSMUSG00000026737, ENSMUSG00000022861, ENSMUSG00000033610, ENSMUSG00000032500, ENSMUSG00000030399, ENSMUSG00000061603, ENSMUSG00000031377, ENSMUSG00000028289, ENSMUSG00000027296, ENSMUSG00000052889, ENSMUSG00000042228, ENSMUSG00000037337, ENSMUSG00000030866, ENSMUSG00000028874, ENSMUSG00000039936, ENSMUSG00000032380,…
Molecular Function	GO:0005249~voltage-gated potassium channel activity	6	0.036414	ENSMUSG00000016346, ENSMUSG00000038319, ENSMUSG00000047330, ENSMUSG00000056258, ENSMUSG00000052726, ENSMUSG00000032338
Molecular Function	GO:0004713~protein tyrosine kinase activity	8	0.040017	ENSMUSG00000031377, ENSMUSG00000028289, ENSMUSG00000028874, ENSMUSG00000020623, ENSMUSG00000042228, ENSMUSG00000026117, ENSMUSG00000031264, ENSMUSG00000054892
Molecular Function	GO:0045028~G-protein coupled purinergic nucleotide receptor activity	3	0.04413	ENSMUSG00000056529, ENSMUSG00000050921, ENSMUSG00000036353
Molecular Function	GO:0005515~protein binding	124	0.0449383	ENSMUSG00000033777, ENSMUSG00000037664, ENSMUSG00000033400, ENSMUSG00000060843, ENSMUSG00000041670, ENSMUSG00000024965, ENSMUSG00000053205, ENSMUSG00000034413, ENSMUSG00000038718, ENSMUSG00000020077, ENSMUSG00000052776, ENSMUSG00000055567, ENSMUSG00000019564, ENSMUSG00000022503, ENSMUSG00000029581, ENSMUSG00000037868, ENSMUSG00000055148, ENSMUSG00000021451, ENSMUSG00000022952, ENSMUSG00000026430,…
Molecular Function	GO:0001047~core promoter binding	6	0.0467943	ENSMUSG00000002111, ENSMUSG00000022952, ENSMUSG00000090272, ENSMUSG00000043263, ENSMUSG00000039997, ENSMUSG00000036390
