# Supplementary material for: Metformin targets intestinal immune system signaling pathways in a high-fat diet-induced mouse model of obesity and insulin resistance
Source: Front Endocrinol (Lausanne). 2023 Sep 19;14:1232143. doi: 10.3389/fendo.2023.1232143 (PMC10546317; doi:10.3389/fendo.2023.1232143)
Supplement: Supplementary file 2 [file Table_2.xlsx]

## Sheet: S2.1
Metformin Targets Intestinal Immune System Signaling Pathways in High-Fat Diet-Induced Mouse Model of Obesity and Insulin Resistance Monta Brīvība, Laila Silamiķele, Ineta Kalniņa, Ivars Silamiķelis, Līga Birzniece, Laura Ansone, Lauma Jagare, Ilze Elbere, Jānis Kloviņš
Supplementary Table 2.1 The list of statistically significantly differentially expressed genes identified by comparing high-fat diet-fed animals receiving metformin against high-fat diet-fed animals with no metformin treatment received (HFDmetf VS HFD)
Ensembl ID	Official ID	logFC	FDR
ENSMUSG00000015314	Slamf6	-2.78617	0.0463011
ENSMUSG00000043263	Ifi209	-2.39128	0.0463011
ENSMUSG00000005465	Il27ra	-2.38344	0.0363526
ENSMUSG00000034634	Ly6d	-2.28132	0.0463011
ENSMUSG00000031264	Btk	-1.94413	0.0463011
ENSMUSG00000045322	Tlr9	-1.84208	0.0463011
ENSMUSG00000045382	Cxcr4	-1.82685	0.0463011
ENSMUSG00000043008	Klhl6	-1.71392	0.0363526
ENSMUSG00000039783	Kmo	-1.63273	0.0463011
ENSMUSG00000040663	Clcf1	-1.62507	0.0463011
ENSMUSG00000000486	sept1	-1.53078	0.0463011
ENSMUSG00000022686	B3gnt5	-1.4499	0.0490515
ENSMUSG00000049744	Arhgap15	-1.37734	0.0463011
ENSMUSG00000034258	Flvcr2	-1.2036	0.0463011
ENSMUSG00000010142	Tnfrsf13b	-1.18535	0.0490515
ENSMUSG00000060791	Gmfg	-1.01512	0.0463011
ENSMUSG00000032436	Cmtm7	-0.84792	0.0463011
ENSMUSG00000026832	Cytip	-0.806277	0.0363526
ENSMUSG00000030839	Sergef	-0.767909	0.0463011
ENSMUSG00000075010	AW112010	-0.729237	0.0490515
ENSMUSG00000020275	Rel	-0.707322	0.0463011
ENSMUSG00000054499	Dedd2	-0.613408	0.0463011
ENSMUSG00000000378	Ccm2	-0.592086	0.0463011
ENSMUSG00000045639	Zfp629	0.451135	0.0463011
ENSMUSG00000021701	Plk2	0.62344	0.0463011
ENSMUSG00000020814	Mxra7	0.696448	0.0463011
ENSMUSG00000028702	Rad54l	0.696718	0.0463011
ENSMUSG00000013584	Aldh1a2	0.724628	0.0463011
ENSMUSG00000026826	Nr4a2	0.742858	0.0463011
ENSMUSG00000030725	Lipt2	0.777791	0.0463011
ENSMUSG00000026177	Slc11a1	0.796502	0.0463011
ENSMUSG00000025140	Pycr1	0.800585	0.0385258
ENSMUSG00000027074	Slc43a3	0.804639	0.0463011
ENSMUSG00000025189	Cnnm1	0.807251	0.0463011
ENSMUSG00000048782	Insc	0.93037	0.0463011
ENSMUSG00000032311	Nrg4	0.937269	0.0463011
ENSMUSG00000046318	Ccbe1	1.00258	0.0463011
ENSMUSG00000070720	Tmem200b	1.01836	0.0363526
ENSMUSG00000027188	Pamr1	1.09584	0.0463011
ENSMUSG00000009394	Syn2	1.12964	0.0463011
ENSMUSG00000009378	Slc16a12	1.14959	0.0463011
ENSMUSG00000059049	Frem1	1.20045	0.0463011
ENSMUSG00000053441	Adamts19	1.7515	0.0463011
ENSMUSG00000000889	Dbh	1.77795	0.0463011
ENSMUSG00000062563	Cys1	1.85526	0.0463011
ENSMUSG00000095200	Ighv1-7	5.7582	0.0363526

## Sheet: S2.2
Metformin Targets Intestinal Immune System Signaling Pathways in High-Fat Diet-Induced Mouse Model of Obesity and Insulin Resistance Monta Brīvība, Laila Silamiķele, Ineta Kalniņa, Ivars Silamiķelis, Līga Birzniece, Laura Ansone, Lauma Jagare, Ilze Elbere, Jānis Kloviņš
Supplementary Table 2.2 KEGG pathway analysis for the list of differentially expressed genes identified by comparing high-fat diet-fed animals receiving metformin against high-fat diet-fed animals with no metformin treatment received (HFDmetf VS HFD)
Pathway	Gene count	PValue	Genes
mmu05340:Primary immunodeficiency	2	0.0684992	ENSMUSG00000010142, ENSMUSG00000031264
mmu04672:Intestinal immune network for IgA production	2	0.0839644	ENSMUSG00000045382, ENSMUSG00000010142
mmu04060:Cytokine-cytokine receptor interaction	3	0.0886009	ENSMUSG00000040663, ENSMUSG00000045382, ENSMUSG00000010142

## Sheet: S2.3
Metformin Targets Intestinal Immune System Signaling Pathways in High-Fat Diet-Induced Mouse Model of Obesity and Insulin Resistance Monta Brīvība, Laila Silamiķele, Ineta Kalniņa, Ivars Silamiķelis, Līga Birzniece, Laura Ansone, Lauma Jagare, Ilze Elbere, Jānis Kloviņš
Supplementary Table 2.3 Gene ontology analysis for the list of differentially expressed genes identified by comparing high-fat diet-fed animals receiving metformin against high-fat diet-fed animals with no metformin treatment received (HFDmetf VS HFD), only statistically significant results are shown
Ontology	Term	Gene count	P-value	Genes
Biological Process	GO:0032729~positive regulation of interferon-gamma production	3	0.00590001	ENSMUSG00000015314, ENSMUSG00000026177, ENSMUSG00000005465
Biological Process	GO:0061154~endothelial tube morphogenesis	2	0.0132015	ENSMUSG00000000378, ENSMUSG00000045382
Biological Process	GO:0048845~venous blood vessel morphogenesis	2	0.0197384	ENSMUSG00000000378, ENSMUSG00000046318
Biological Process	GO:0002827~positive regulation of T-helper 1 type immune response	2	0.0219079	ENSMUSG00000026177, ENSMUSG00000005465
Biological Process	GO:0001818~negative regulation of cytokine production	2	0.026233	ENSMUSG00000026177, ENSMUSG00000031264
Biological Process	GO:0002250~adaptive immune response	3	0.0378333	ENSMUSG00000015314, ENSMUSG00000010142, ENSMUSG00000031264
Biological Process	GO:0030889~negative regulation of B cell proliferation	2	0.0390967	ENSMUSG00000010142, ENSMUSG00000031264
Biological Process	GO:0043123~positive regulation of I-kappaB kinase/NF-kappaB signaling	3	0.0429002	ENSMUSG00000045322, ENSMUSG00000020275, ENSMUSG00000021701
