# Supplementary material for: Metformin targets intestinal immune system signaling pathways in a high-fat diet-induced mouse model of obesity and insulin resistance
Source: Front Endocrinol (Lausanne). 2023 Sep 19;14:1232143. doi: 10.3389/fendo.2023.1232143 (PMC10546317; doi:10.3389/fendo.2023.1232143)
Supplement: Supplementary file 3 [file Table_3.xlsx]

## Sheet: S3.1
Metformin Targets Intestinal Immune System Signaling Pathways in High-Fat Diet-Induced Mouse Model of Obesity and Insulin Resistance Monta Brīvība, Laila Silamiķele, Ineta Kalniņa, Ivars Silamiķelis, Līga Birzniece, Laura Ansone, Lauma Jagare, Ilze Elbere, Jānis Kloviņš
Supplementary Table 3.1 The list of statistically significantly differentially expressed genes identified by comparing high-fat diet-fed animals against control diet-fed animals both treated with metformin (HFDmetf VS CDmetf)
Ensembl ID	Official ID	logFC	FDR
ENSMUSG00000015314	Slamf6	-2.78617	0.0463011
ENSMUSG00000043263	Ifi209	-2.39128	0.0463011
ENSMUSG00000005465	Il27ra	-2.38344	0.0363526
ENSMUSG00000034634	Ly6d	-2.28132	0.0463011
ENSMUSG00000031264	Btk	-1.94413	0.0463011
ENSMUSG00000045322	Tlr9	-1.84208	0.0463011
ENSMUSG00000045382	Cxcr4	-1.82685	0.0463011
ENSMUSG00000043008	Klhl6	-1.71392	0.0363526
ENSMUSG00000039783	Kmo	-1.63273	0.0463011
ENSMUSG00000040663	Clcf1	-1.62507	0.0463011
ENSMUSG00000000486	sept1	-1.53078	0.0463011
ENSMUSG00000022686	B3gnt5	-1.4499	0.0490515
ENSMUSG00000076614	Ighg1	-3.31098	0.034801
ENSMUSG00000023078	Cxcl13	-3.17725	0.0219244
ENSMUSG00000032327	Stra6	-3.13844	0.0280312
ENSMUSG00000037922	Bank1	-3.06945	0.0394356
ENSMUSG00000027863	Cd2	-3.04051	0.0235646
ENSMUSG00000040592	Cd79b	-3.0404	0.0190416
ENSMUSG00000041538	H2-Ob	-3.00749	0.0241784
ENSMUSG00000030745	Il21r	-2.97663	0.0196913
ENSMUSG00000037548	H2-DMb2	-2.91872	0.0241462
ENSMUSG00000015314	Slamf6	-2.89378	0.0185728
ENSMUSG00000065911	Gm24447	-2.82526	0.0427452
ENSMUSG00000038421	Fcrla	-2.76185	0.0332108
ENSMUSG00000003379	Cd79a	-2.63336	0.0262214
ENSMUSG00000105128	Gm42870	-2.60756	0.0383212
ENSMUSG00000024399	Ltb	-2.46009	0.0371062
ENSMUSG00000030798	Cd37	-2.44323	0.0397832
ENSMUSG00000076928	Trac	-2.43273	0.0224227
ENSMUSG00000005465	Il27ra	-2.43241	0.00955346
ENSMUSG00000043263	Ifi209	-2.41895	0.0193512
ENSMUSG00000064267	Hvcn1	-2.35704	0.0251354
ENSMUSG00000102070	Gm28661	-2.31987	0.00473498
ENSMUSG00000002204	Napsa	-2.28807	0.0241825
ENSMUSG00000050600	Zfp831	-2.26356	0.043846
ENSMUSG00000018168	Ikzf3	-2.2154	0.0425354
ENSMUSG00000034634	Ly6d	-2.21284	0.0193512
ENSMUSG00000052013	Btla	-2.18486	0.0251354
ENSMUSG00000041202	Pla2g2d	-2.16044	0.0271004
ENSMUSG00000094356	Igkv8-28	-2.12985	0.0310856
ENSMUSG00000008496	Pou2f2	-2.10217	0.0198546
ENSMUSG00000083863	Gm13341	-2.10115	0.00353602
ENSMUSG00000100862	Gm10925	-2.09759	0.00445168
ENSMUSG00000099757	BE692007	-2.05715	0.0233808
ENSMUSG00000097615	Gm2061	-2.03463	0.016646
ENSMUSG00000050520	Cldn8	-1.98537	0.0185728
ENSMUSG00000050921	P2ry10	-1.96173	0.0262214
ENSMUSG00000064357	mt-Atp6	-1.95052	0.00955346
ENSMUSG00000030156	Cd69	-1.92352	0.0419982
ENSMUSG00000053541	Gm4759	-1.9216	0.0230493
ENSMUSG00000052613	Pcdh15	-1.91815	0.0352348
ENSMUSG00000064354	mt-Co2	-1.91654	0.0185728
ENSMUSG00000037849	Ifi206	-1.87936	0.0153886
ENSMUSG00000000409	Lck	-1.86958	0.0331781
ENSMUSG00000030220	Arhgdib	-1.86164	0.0254734
ENSMUSG00000031101	Sash3	-1.86013	0.0280312
ENSMUSG00000037337	Map4k1	-1.85123	0.0219244
ENSMUSG00000045322	Tlr9	-1.81531	0.0185728
ENSMUSG00000000244	Tspan32	-1.80098	0.0359055
ENSMUSG00000029417	Cxcl9	-1.79179	0.0189462
ENSMUSG00000027737	Slc7a11	-1.77483	0.0469373
ENSMUSG00000074489	Bglap3	-1.77332	0.0390327
ENSMUSG00000045382	Cxcr4	-1.74567	0.0219244
ENSMUSG00000002033	Cd3g	-1.71005	0.0185728
ENSMUSG00000055116	Arntl	-1.68453	0.0233808
ENSMUSG00000022439	Parvg	-1.67624	0.0295009
ENSMUSG00000031304	Il2rg	-1.67067	0.0196913
ENSMUSG00000032093	Cd3e	-1.66879	0.0452177
ENSMUSG00000060924	Csmd1	-1.65331	0.0263824
ENSMUSG00000056290	Ms4a4b	-1.65154	0.026058
ENSMUSG00000001588	Acap1	-1.6499	0.0446769
ENSMUSG00000050357	Carmil2	-1.6452	0.0447864
ENSMUSG00000029204	Rhoh	-1.63635	0.0446769
ENSMUSG00000076498	Trbc2	-1.634	0.0397031
ENSMUSG00000034459	Ifit1	-1.62796	0.0185232
ENSMUSG00000052415	Tchh	-1.5755	0.0241784
ENSMUSG00000065254	Gm23973	-1.56631	0.0411067
ENSMUSG00000022686	B3gnt5	-1.55672	0.0185232
ENSMUSG00000052142	Rasal3	-1.54815	0.0219244
ENSMUSG00000037972	Snn	-1.54707	0.0359055
ENSMUSG00000031551	Ido1	-1.53734	0.0359055
ENSMUSG00000008193	Spib	-1.53182	0.043846
ENSMUSG00000051747	Ttn	-1.53113	0.0427452
ENSMUSG00000007038	Neu1	-1.52431	0.0280312
ENSMUSG00000031264	Btk	-1.51927	0.0328222
ENSMUSG00000044254	Pcsk9	-1.51786	0.0413623
ENSMUSG00000030707	Coro1a	-1.50909	0.0419666
ENSMUSG00000000682	Cd52	-1.50492	0.0254734
ENSMUSG00000070034	Sp110	-1.49924	0.0196913
ENSMUSG00000078853	Igtp	-1.49511	0.0310942
ENSMUSG00000065327	Gm22058	-1.4944	0.0271004
ENSMUSG00000022876	Samsn1	-1.49043	0.0263824
ENSMUSG00000101249	Gm29216	-1.4871	0.0446769
ENSMUSG00000004837	Grap	-1.48268	0.0359055
ENSMUSG00000021624	Cd180	-1.47483	0.043846
ENSMUSG00000029603	Dtx1	-1.47411	0.0241784
ENSMUSG00000030790	Adm	-1.47398	0.046373
ENSMUSG00000037138	Aff3	-1.44948	0.0196913
ENSMUSG00000018654	Ikzf1	-1.44877	0.0196913
ENSMUSG00000038732	Mboat1	-1.44621	0.0401916
ENSMUSG00000054435	Gimap4	-1.44155	0.0185728
ENSMUSG00000038843	Gcnt1	-1.43661	0.0313721
ENSMUSG00000052889	Prkcb	-1.40939	0.0406945
ENSMUSG00000064262	Gimap8	-1.40649	0.0207091
ENSMUSG00000031506	Ptpn7	-1.40541	0.0244434
ENSMUSG00000000486	37135	-1.38426	0.0252529
ENSMUSG00000049744	Arhgap15	-1.37951	0.0190416
ENSMUSG00000079339	Ifit1bl1	-1.37704	0.010565
ENSMUSG00000042351	Grap2	-1.36991	0.0303403
ENSMUSG00000020183	Cpm	-1.3673	0.00471032
ENSMUSG00000100131	Gm28439	-1.34837	0.0313265
ENSMUSG00000076435	Acsf2	-1.34235	0.0263824
ENSMUSG00000056145	AI504432	-1.33147	0.010565
ENSMUSG00000028459	Cd72	-1.32813	0.0418294
ENSMUSG00000049122	Frmd3	-1.3256	0.0452177
ENSMUSG00000074272	Ceacam1	-1.29964	0.0196913
ENSMUSG00000064358	mt-Co3	-1.2975	0.0477522
ENSMUSG00000043008	Klhl6	-1.2957	0.0244434
ENSMUSG00000033355	Rtp4	-1.27583	0.0289649
ENSMUSG00000081382	Rpl18-ps1	-1.27513	0.0392153
ENSMUSG00000070000	Fcho1	-1.26783	0.0487344
ENSMUSG00000057766	Ankrd29	-1.26593	0.0403814
ENSMUSG00000028071	Sh2d2a	-1.26564	0.0390586
ENSMUSG00000029650	Slc46a3	-1.26085	0.0185728
ENSMUSG00000035697	Arhgap45	-1.24291	0.0420639
ENSMUSG00000025498	Irf7	-1.24117	0.00789039
ENSMUSG00000073902	Gm1966	-1.23496	0.0448539
ENSMUSG00000024986	Hhex	-1.20659	0.0378691
ENSMUSG00000069892	9930111J21Rik2	-1.20366	0.0185728
ENSMUSG00000037754	Ppp1r16b	-1.19991	0.0254734
ENSMUSG00000016756	Cmah	-1.19493	0.024559
ENSMUSG00000001467	Cyp51	-1.18855	0.0214857
ENSMUSG00000018648	Dusp14	-1.1763	0.0406945
ENSMUSG00000039783	Kmo	-1.17537	0.0462757
ENSMUSG00000022270	Fam134b	-1.15435	0.0141434
ENSMUSG00000110573	Gm5485	-1.15247	0.0315399
ENSMUSG00000017868	Sgk2	-1.15108	0.0373689
ENSMUSG00000040747	Cd53	-1.14951	0.0485554
ENSMUSG00000001741	Il16	-1.14576	0.0398508
ENSMUSG00000058163	Gm5431	-1.14078	0.0485554
ENSMUSG00000038128	Camk4	-1.13795	0.0474295
ENSMUSG00000043811	Rtn4r	-1.13739	0.0193512
ENSMUSG00000047867	Gimap6	-1.13023	0.0418294
ENSMUSG00000027347	Rasgrp1	-1.11573	0.0382128
ENSMUSG00000010142	Tnfrsf13b	-1.09501	0.0254734
ENSMUSG00000034786	Gpsm3	-1.08721	0.0251354
ENSMUSG00000045092	S1pr1	-1.06562	0.0485554
ENSMUSG00000075033	Nxpe3	-1.05982	0.0449595
ENSMUSG00000022351	Sqle	-1.058	0.0427452
ENSMUSG00000020641	Rsad2	-1.05724	0.02298
ENSMUSG00000110148	5830408C22Rik	-1.04656	0.0251354
ENSMUSG00000070031	Sp140	-1.04269	0.0485554
ENSMUSG00000049799	Lrrc19	-1.03274	0.0452177
ENSMUSG00000056144	Trim34a	-1.03263	0.0280312
ENSMUSG00000026380	Tfcp2l1	-1.02293	0.0241686
ENSMUSG00000044359	P2ry4	-1.01342	0.0339981
ENSMUSG00000007034	Slc44a4	-1.01327	0.0224227
ENSMUSG00000023947	Nfkbie	-1.001	0.0310522
ENSMUSG00000002458	Rgs19	-0.995627	0.0367363
ENSMUSG00000030830	Itgal	-0.995379	0.043846
ENSMUSG00000053862	Slc51b	-0.992422	0.0434643
ENSMUSG00000060176	Kif27	-0.984626	0.02298
ENSMUSG00000062488	Ifit3b	-0.981628	0.010565
ENSMUSG00000093930	Hmgcs1	-0.977883	0.0277209
ENSMUSG00000051124	Gimap9	-0.970103	0.0219244
ENSMUSG00000031112	Stk26	-0.960386	0.0383212
ENSMUSG00000024799	Tm7sf2	-0.95905	0.0327138
ENSMUSG00000037921	Ddx60	-0.958172	0.0371062
ENSMUSG00000027624	Epb41l1	-0.94978	0.0254734
ENSMUSG00000019943	Atp2b1	-0.943728	0.0377521
ENSMUSG00000019818	Cd164	-0.941137	0.00588659
ENSMUSG00000039997	Ifi203	-0.937175	0.0310856
ENSMUSG00000071711	Mpst	-0.926745	0.0460912
ENSMUSG00000060791	Gmfg	-0.917655	0.0196913
ENSMUSG00000070056	Mfhas1	-0.899876	0.0457581
ENSMUSG00000040329	Il7	-0.898209	0.0390327
ENSMUSG00000006517	Mvd	-0.895732	0.034801
ENSMUSG00000029352	Crybb3	-0.893553	0.0310856
ENSMUSG00000049882	Vcpkmt	-0.892704	0.0210568
ENSMUSG00000060441	Trim5	-0.892311	0.04087
ENSMUSG00000052776	Oas1a	-0.877511	0.0320822
ENSMUSG00000034320	Slc26a2	-0.872809	0.0320822
ENSMUSG00000075010	AW112010	-0.864256	0.010565
ENSMUSG00000028385	Snx30	-0.854787	0.0395435
ENSMUSG00000101939	Gm28438	-0.842283	0.0425354
ENSMUSG00000041827	Oasl1	-0.841501	0.0426297
ENSMUSG00000019810	Fuca2	-0.83901	0.0241784
ENSMUSG00000033538	Casp4	-0.837232	0.0185728
ENSMUSG00000045294	Insig1	-0.832943	0.0401916
ENSMUSG00000044949	Ubtd2	-0.828835	0.0434643
ENSMUSG00000025314	Ptprj	-0.827034	0.0190416
ENSMUSG00000026971	Itgb6	-0.82492	0.0254734
ENSMUSG00000024677	Ms4a6b	-0.824289	0.0219244
ENSMUSG00000003721	Insig2	-0.812453	0.010565
ENSMUSG00000040345	Arhgap9	-0.796562	0.0481677
ENSMUSG00000035849	Krt222	-0.792909	0.0196913
ENSMUSG00000020275	Rel	-0.789365	0.0137426
ENSMUSG00000014905	Dnajb9	-0.787575	0.0262214
ENSMUSG00000100183	Gm28512	-0.772566	0.0449081
ENSMUSG00000072115	Ang	-0.770449	0.0196913
ENSMUSG00000035208	Slfn8	-0.770016	0.0340805
ENSMUSG00000003863	Ppfia3	-0.760971	0.0458293
ENSMUSG00000029771	Irf5	-0.747545	0.0362122
ENSMUSG00000052485	Tmem171	-0.744158	0.0329179
ENSMUSG00000029722	Agfg2	-0.741222	0.0198546
ENSMUSG00000032348	Gsta4	-0.736847	0.0254734
ENSMUSG00000003418	St8sia6	-0.733647	0.0327022
ENSMUSG00000017390	Aldoc	-0.725142	0.0397344
ENSMUSG00000020077	Srgn	-0.722912	0.029516
ENSMUSG00000021221	Dpf3	-0.707344	0.0200859
ENSMUSG00000043505	Gimap5	-0.704763	0.0339981
ENSMUSG00000032436	Cmtm7	-0.699169	0.0310522
ENSMUSG00000032011	Thy1	-0.6984	0.0445268
ENSMUSG00000073405	H2-T-ps	-0.690181	0.0265935
ENSMUSG00000025779	Ly96	-0.690142	0.0434643
ENSMUSG00000031349	Nsdhl	-0.68741	0.0199781
ENSMUSG00000025316	Banp	-0.686955	0.048919
ENSMUSG00000066800	Rnasel	-0.678912	0.0425354
ENSMUSG00000028843	Sh3bgrl3	-0.661981	0.0340805
ENSMUSG00000031155	Pim2	-0.657648	0.018927
ENSMUSG00000025225	Nfkb2	-0.657429	0.0251354
ENSMUSG00000050270	Tmem220	-0.656022	0.0259875
ENSMUSG00000024511	Rab27b	-0.652598	0.010565
ENSMUSG00000038507	Parp12	-0.648666	0.0356733
ENSMUSG00000021423	Ly86	-0.647452	0.0387137
ENSMUSG00000097340	Gm26617	-0.646234	0.0446769
ENSMUSG00000019872	Smpdl3a	-0.636994	0.0390586
ENSMUSG00000056383	AI987944	-0.634845	0.0310856
ENSMUSG00000044456	Rin3	-0.634022	0.0359055
ENSMUSG00000061132	Blnk	-0.623325	0.0397389
ENSMUSG00000022292	Rrm2b	-0.619903	0.0185728
ENSMUSG00000026832	Cytip	-0.619789	0.0233808
ENSMUSG00000032280	Tle3	-0.615256	0.0340805
ENSMUSG00000001348	Acp5	-0.615232	0.0374632
ENSMUSG00000025647	Shisa5	-0.615093	0.0383212
ENSMUSG00000050912	Tmem123	-0.613494	0.0219244
ENSMUSG00000030089	Slc41a3	-0.612315	0.0241825
ENSMUSG00000035725	Prkx	-0.601806	0.0370866
ENSMUSG00000016534	Lamp2	-0.598713	0.0141103
ENSMUSG00000021638	Ocln	-0.59847	0.0328222
ENSMUSG00000026104	Stat1	-0.598299	0.0359055
ENSMUSG00000001089	Luzp1	-0.58853	0.0377884
ENSMUSG00000042978	Sbk1	-0.587489	0.0278037
ENSMUSG00000026675	Hsd17b7	-0.586337	0.0419982
ENSMUSG00000021640	Naip1	-0.583483	0.0470456
ENSMUSG00000038267	Slc22a23	-0.577567	0.0196913
ENSMUSG00000000266	Mid2	-0.575834	0.0327022
ENSMUSG00000044147	Arf6	-0.575484	0.0338193
ENSMUSG00000021709	Erbin	-0.571719	0.0434643
ENSMUSG00000015932	Dstn	-0.568281	0.0387137
ENSMUSG00000024854	Pold4	-0.559825	0.0320777
ENSMUSG00000062210	Tnfaip8	-0.55977	0.0307944
ENSMUSG00000036390	Gadd45a	-0.554861	0.0262214
ENSMUSG00000005268	Prlr	-0.552974	0.0449762
ENSMUSG00000040033	Stat2	-0.549246	0.0485554
ENSMUSG00000087141	Plcxd2	-0.542667	0.0485554
ENSMUSG00000027314	Dll4	-0.542534	0.0340805
ENSMUSG00000014077	Chp1	-0.542071	0.0467692
ENSMUSG00000031608	Galnt7	-0.53976	0.048227
ENSMUSG00000055401	Fbxo6	-0.530484	0.0270821
ENSMUSG00000038497	Tmco3	-0.53005	0.0320822
ENSMUSG00000031617	Tmem184c	-0.529313	0.036734
ENSMUSG00000025503	Taldo1	-0.528485	0.0196913
ENSMUSG00000022564	Grina	-0.523111	0.0359055
ENSMUSG00000032220	Myo1e	-0.521015	0.0452177
ENSMUSG00000030275	Etnk1	-0.51954	0.0379477
ENSMUSG00000033880	Lgals3bp	-0.519164	0.0406688
ENSMUSG00000053835	H2-T24	-0.517691	0.0387137
ENSMUSG00000030894	Tpp1	-0.5168	0.0207091
ENSMUSG00000045038	Prkce	-0.516403	0.0457581
ENSMUSG00000003526	Prodh	-0.51361	0.0446769
ENSMUSG00000021025	Nfkbia	-0.510366	0.0310522
ENSMUSG00000032340	Neo1	-0.508925	0.0254734
ENSMUSG00000029053	Prkcz	-0.504312	0.03658
ENSMUSG00000028064	Sema4a	-0.50372	0.0382128
ENSMUSG00000032041	Tirap	-0.500501	0.0196913
ENSMUSG00000029298	Gbp9	-0.495854	0.0390327
ENSMUSG00000036046	5031439G07Rik	-0.489952	0.0438904
ENSMUSG00000022781	Pak2	-0.487347	0.0118324
ENSMUSG00000028098	Rnf115	-0.483598	0.0293476
ENSMUSG00000074519	Zfp971	-0.483486	0.0320822
ENSMUSG00000030966	Trim21	-0.48047	0.043846
ENSMUSG00000000378	Ccm2	-0.479172	0.0359055
ENSMUSG00000000711	Rab5b	-0.475443	0.0313721
ENSMUSG00000018920	Cxcl16	-0.475348	0.0487122
ENSMUSG00000036986	Pml	-0.474943	0.0434643
ENSMUSG00000002222	Rmnd5a	-0.474063	0.047999
ENSMUSG00000054484	Tmem62	-0.471476	0.0359055
ENSMUSG00000027865	Gdap2	-0.471089	0.0353542
ENSMUSG00000027007	Ssfa2	-0.468903	0.0401916
ENSMUSG00000030824	Nucb1	-0.460495	0.0241784
ENSMUSG00000031447	Lamp1	-0.455469	0.0359055
ENSMUSG00000026667	Uhmk1	-0.453306	0.0447864
ENSMUSG00000032009	Sesn3	-0.45275	0.0359055
ENSMUSG00000027508	Pag1	-0.445864	0.0359055
ENSMUSG00000070709	Zfp974	-0.439183	0.0474295
ENSMUSG00000029992	Gfpt1	-0.438496	0.0434643
ENSMUSG00000057143	Trim12c	-0.432932	0.0280348
ENSMUSG00000078495	Zfp984	-0.421405	0.0449081
ENSMUSG00000026116	Tmem131	-0.417252	0.0449081
ENSMUSG00000074811	Hps6	-0.414582	0.0425354
ENSMUSG00000032741	Tpcn1	-0.413847	0.0469373
ENSMUSG00000017119	Nbr1	-0.412116	0.0492621
ENSMUSG00000028413	B4galt1	-0.404651	0.043846
ENSMUSG00000029217	Tec	-0.403235	0.0485554
ENSMUSG00000022014	Epsti1	-0.401559	0.0313265
ENSMUSG00000020415	Pttg1	-0.391958	0.0419982
ENSMUSG00000022246	Rai14	-0.390087	0.037425
ENSMUSG00000056608	Chd9	-0.389418	0.0354061
ENSMUSG00000032872	Cyb5r4	-0.388364	0.0406945
ENSMUSG00000003752	Itpkc	-0.386769	0.0300418
ENSMUSG00000022453	Naga	-0.381077	0.0383212
ENSMUSG00000035021	Baz1a	-0.379615	0.0353542
ENSMUSG00000027104	Atf2	-0.378844	0.0327022
ENSMUSG00000033623	Pcgf3	-0.375966	0.0359055
ENSMUSG00000050312	Nsun3	-0.37296	0.0424068
ENSMUSG00000028048	Gba	-0.371882	0.0320822
ENSMUSG00000049323	Smcr8	-0.369615	0.043846
ENSMUSG00000034707	Gns	-0.361285	0.046373
ENSMUSG00000018347	Zkscan6	-0.361058	0.0425354
ENSMUSG00000031479	Vps36	-0.348522	0.039877
ENSMUSG00000061079	Zfp143	-0.346694	0.0383212
ENSMUSG00000049299	Trappc1	-0.346186	0.0437896
ENSMUSG00000024858	Grk2	-0.34598	0.0419982
ENSMUSG00000039501	Znfx1	-0.341021	0.0434643
ENSMUSG00000001833	39326	-0.340267	0.022377
ENSMUSG00000031540	Kat6a	-0.334589	0.0458293
ENSMUSG00000033487	Fndc3a	-0.300542	0.0446769
ENSMUSG00000039156	Stim2	-0.298785	0.03658
ENSMUSG00000031148	Gpkow	-0.295729	0.0419666
ENSMUSG00000024513	Mbd2	-0.29449	0.0418294
ENSMUSG00000022812	Gsk3b	-0.291366	0.0390586
ENSMUSG00000027652	Ralgapb	-0.279033	0.0377521
ENSMUSG00000020105	Lrig3	0.299987	0.0446769
ENSMUSG00000020246	Hcfc2	0.302342	0.0434643
ENSMUSG00000016253	Nelfcd	0.31087	0.0404066
ENSMUSG00000062075	Lmnb2	0.33556	0.0320822
ENSMUSG00000007610	Gtpbp3	0.33908	0.0352348
ENSMUSG00000029319	Coq2	0.342929	0.0371062
ENSMUSG00000030314	Atg7	0.344139	0.0446769
ENSMUSG00000067722	BC003965	0.344439	0.0359055
ENSMUSG00000002210	Smg9	0.348748	0.0362122
ENSMUSG00000034120	Srsf2	0.355198	0.0431359
ENSMUSG00000025280	Polr3a	0.357917	0.0337579
ENSMUSG00000033257	Ttll4	0.363578	0.0468945
ENSMUSG00000036975	Tmem177	0.369227	0.0419666
ENSMUSG00000025858	Get4	0.379715	0.0487122
ENSMUSG00000039917	Rhbdd2	0.38293	0.0413258
ENSMUSG00000039242	B3galnt2	0.38386	0.018927
ENSMUSG00000034681	Rnps1	0.384868	0.0371308
ENSMUSG00000045639	Zfp629	0.392435	0.0286547
ENSMUSG00000005907	Pex1	0.394582	0.0193512
ENSMUSG00000020547	Bzw2	0.39506	0.0337579
ENSMUSG00000028973	Abcb8	0.396906	0.0367147
ENSMUSG00000040354	Mars	0.398638	0.0492621
ENSMUSG00000005233	Spc25	0.400476	0.0327022
ENSMUSG00000041966	Dcaf17	0.401093	0.0457581
ENSMUSG00000030064	Frmd4b	0.406278	0.0310522
ENSMUSG00000030652	Coq7	0.413319	0.0390586
ENSMUSG00000074825	Itpripl1	0.422871	0.0485554
ENSMUSG00000024833	Pola2	0.427453	0.0280348
ENSMUSG00000044067	Gpr22	0.427665	0.0419666
ENSMUSG00000008167	Fbxw9	0.429126	0.0307279
ENSMUSG00000039048	Foxred1	0.429465	0.0367147
ENSMUSG00000041654	Slc39a11	0.430243	0.0452177
ENSMUSG00000038205	Prkab2	0.433569	0.0262214
ENSMUSG00000047454	Gphn	0.444825	0.0327022
ENSMUSG00000029036	Atad3a	0.446997	0.0281419
ENSMUSG00000041921	Metap1d	0.45116	0.0420639
ENSMUSG00000021704	Mtx3	0.460158	0.0413701
ENSMUSG00000001750	Tcirg1	0.46018	0.0252529
ENSMUSG00000028601	Echdc2	0.46042	0.0313721
ENSMUSG00000042249	Grk3	0.460609	0.0352393
ENSMUSG00000037266	Rsrp1	0.460652	0.0492621
ENSMUSG00000031697	Orc6	0.46502	0.0485554
ENSMUSG00000025574	Tk1	0.465278	0.0224227
ENSMUSG00000025154	Arhgap19	0.465348	0.0359055
ENSMUSG00000029596	Sdsl	0.467189	0.0437896
ENSMUSG00000025872	Thoc3	0.469496	0.0401916
ENSMUSG00000025157	Zdhhc16	0.471279	0.0282584
ENSMUSG00000029208	Guf1	0.471928	0.0317228
ENSMUSG00000054342	Kcnn4	0.47403	0.0337579
ENSMUSG00000029534	St7	0.476437	0.0387137
ENSMUSG00000073700	Klhl21	0.47811	0.0377521
ENSMUSG00000018995	Nars2	0.481748	0.0457581
ENSMUSG00000028706	Nsun4	0.483353	0.0443829
ENSMUSG00000044982	Sft2d3	0.483823	0.0485554
ENSMUSG00000029027	Dffb	0.488884	0.0333464
ENSMUSG00000054115	Skp2	0.491761	0.0241462
ENSMUSG00000028910	Mecr	0.494502	0.0181887
ENSMUSG00000026413	Pkp1	0.494738	0.0425749
ENSMUSG00000020359	Phykpl	0.499583	0.0268996
ENSMUSG00000032615	Nt5m	0.499713	0.029516
ENSMUSG00000030303	Far2	0.50066	0.0401916
ENSMUSG00000030316	Tamm41	0.501909	0.0457581
ENSMUSG00000026784	Pdss1	0.50276	0.0193512
ENSMUSG00000051517	Arhgef39	0.503534	0.0411067
ENSMUSG00000085396	Firre	0.510141	0.0399533
ENSMUSG00000045822	Zswim3	0.511571	0.0210568
ENSMUSG00000040414	Slc25a28	0.512603	0.0485554
ENSMUSG00000039356	Exosc2	0.513517	0.0317228
ENSMUSG00000027284	Cdan1	0.514554	0.0199781
ENSMUSG00000033857	Engase	0.515687	0.0310522
ENSMUSG00000026694	Mettl13	0.518332	0.0413258
ENSMUSG00000031303	Map3k15	0.519899	0.0359312
ENSMUSG00000015468	Notch4	0.521078	0.0487122
ENSMUSG00000022751	Nit2	0.521647	0.0280348
ENSMUSG00000021079	Timm9	0.528691	0.0458293
ENSMUSG00000034936	Arl4d	0.534607	0.0391372
ENSMUSG00000054252	Fgfr3	0.535167	0.0224227
ENSMUSG00000024451	Arap3	0.535992	0.0431386
ENSMUSG00000042354	Gnl3	0.543433	0.0339981
ENSMUSG00000045411	2410002F23Rik	0.543524	0.0383212
ENSMUSG00000034175	Rhbdd3	0.545811	0.0450241
ENSMUSG00000040269	Mrps28	0.547422	0.039877
ENSMUSG00000021708	Rasgrf2	0.547768	0.0374632
ENSMUSG00000027490	E2f1	0.549029	0.0452177
ENSMUSG00000030737	Slco2b1	0.552387	0.0200859
ENSMUSG00000024924	Vldlr	0.552589	0.0200859
ENSMUSG00000031167	Rbm3	0.562643	0.0359055
ENSMUSG00000000876	Pxmp4	0.566375	0.0427452
ENSMUSG00000029415	Sdad1	0.570416	0.0196913
ENSMUSG00000031730	Dhodh	0.57419	0.0266047
ENSMUSG00000048997	Atxn7l2	0.575603	0.0425354
ENSMUSG00000026683	Nuf2	0.5768	0.0446769
ENSMUSG00000023829	Slc22a1	0.577333	0.0367147
ENSMUSG00000000028	Cdc45	0.577898	0.0339981
ENSMUSG00000022177	Haus4	0.583046	0.0418294
ENSMUSG00000031161	Hdac6	0.587283	0.0230493
ENSMUSG00000072723	Gm10044	0.588583	0.028573
ENSMUSG00000038000	Acd	0.590833	0.0254734
ENSMUSG00000032586	Traip	0.592149	0.0383212
ENSMUSG00000020766	Galk1	0.594626	0.0251354
ENSMUSG00000005973	Rcn1	0.595337	0.0219244
ENSMUSG00000052117	D630039A03Rik	0.598557	0.0338193
ENSMUSG00000035637	Grhpr	0.598808	0.0230493
ENSMUSG00000030008	Pradc1	0.600122	0.0263824
ENSMUSG00000033703	Fuk	0.602294	0.0196913
ENSMUSG00000039842	Mcph1	0.604492	0.0251354
ENSMUSG00000022881	Rfc4	0.612425	0.0207091
ENSMUSG00000033788	Dysf	0.61336	0.0310522
ENSMUSG00000079429	Mroh2a	0.613843	0.0320822
ENSMUSG00000079559	Colca2	0.615907	0.0485554
ENSMUSG00000044783	Hjurp	0.616765	0.0200859
ENSMUSG00000051278	Zgrf1	0.619448	0.0310522
ENSMUSG00000022034	Esco2	0.622935	0.0397752
ENSMUSG00000048534	Jaml	0.631329	0.0359055
ENSMUSG00000022070	Bora	0.63166	0.0221239
ENSMUSG00000029177	Cenpa	0.632111	0.0219244
ENSMUSG00000006611	Hfe	0.632116	0.0310522
ENSMUSG00000046618	Olfml2a	0.63299	0.0446769
ENSMUSG00000021417	Eci2	0.634349	0.0327022
ENSMUSG00000030725	Lipt2	0.636896	0.0313721
ENSMUSG00000038079	Tmem237	0.647157	0.0434643
ENSMUSG00000025140	Pycr1	0.651055	0.0200859
ENSMUSG00000043085	Tmem82	0.651347	0.037425
ENSMUSG00000036875	Dna2	0.652973	0.0252529
ENSMUSG00000023571	C1qtnf12	0.657384	0.0362122
ENSMUSG00000046572	Zfp518b	0.657456	0.0466335
ENSMUSG00000097195	Snhg5	0.66166	0.0412978
ENSMUSG00000038895	Zfp653	0.663335	0.0434643
ENSMUSG00000090958	Lrrc32	0.667193	0.0434643
ENSMUSG00000022702	Hira	0.667408	0.0199781
ENSMUSG00000051557	Pusl1	0.668092	0.0446769
ENSMUSG00000031756	Cenpn	0.668779	0.0485554
ENSMUSG00000097336	Fendrr	0.674311	0.0487122
ENSMUSG00000110344	Gm45716	0.675093	0.0280348
ENSMUSG00000047443	Erfe	0.67836	0.0185232
ENSMUSG00000116542		0.678933	0.0414937
ENSMUSG00000034394	Lif	0.683237	0.0320822
ENSMUSG00000021177	Tdp1	0.687082	0.0320822
ENSMUSG00000023031	Cela1	0.68868	0.0446769
ENSMUSG00000026785	Pkn3	0.691165	0.0425354
ENSMUSG00000022217	Emc9	0.691752	0.0397832
ENSMUSG00000074892	B3galt5	0.698329	0.0438904
ENSMUSG00000029919	Hpgds	0.702037	0.0196913
ENSMUSG00000003824	Syce2	0.702056	0.0185728
ENSMUSG00000026603	Smyd2	0.70351	0.010565
ENSMUSG00000041540	Sox5	0.707383	0.0359055
ENSMUSG00000028702	Rad54l	0.708168	0.0185728
ENSMUSG00000032400	Zwilch	0.714044	0.028547
ENSMUSG00000066842	Hmcn1	0.721192	0.0185232
ENSMUSG00000001946	Esam	0.722342	0.0251354
ENSMUSG00000033705	Stard9	0.723107	0.0415152
ENSMUSG00000044201	Cdc25c	0.724989	0.0457581
ENSMUSG00000031980	Agt	0.726448	0.0310856
ENSMUSG00000030498	Gas2	0.727424	0.0310522
ENSMUSG00000109771	Gm35315	0.730253	0.0281419
ENSMUSG00000027454	Gins1	0.732398	0.0230493
ENSMUSG00000103527	Gm37261	0.740802	0.0382678
ENSMUSG00000040283	Btnl9	0.74539	0.0446769
ENSMUSG00000060950	Trmt61a	0.746194	0.0185728
ENSMUSG00000021701	Plk2	0.751207	0.00955346
ENSMUSG00000104339	C130089K02Rik	0.751337	0.0449762
ENSMUSG00000029168	Dpysl5	0.757749	0.0394356
ENSMUSG00000031596	Slc7a2	0.760236	0.0427452
ENSMUSG00000034911	Ushbp1	0.763362	0.0395435
ENSMUSG00000026177	Slc11a1	0.770702	0.0185728
ENSMUSG00000046916	Myct1	0.779221	0.0252529
ENSMUSG00000068744	Psrc1	0.779707	0.0413134
ENSMUSG00000022210	Dhrs4	0.786164	0.0230493
ENSMUSG00000020787	P2rx1	0.801559	0.0238971
ENSMUSG00000020811	Wscd1	0.802255	0.0371062
ENSMUSG00000006642	Tcf23	0.802393	0.0339981
ENSMUSG00000052821	Cysltr1	0.817233	0.0359312
ENSMUSG00000021223	Papln	0.819397	0.00636885
ENSMUSG00000110266	Gm32742	0.822284	0.0185728
ENSMUSG00000041064	Pif1	0.826143	0.0352348
ENSMUSG00000038457	Tmem255b	0.834611	0.0446769
ENSMUSG00000027323	Rad51	0.841021	0.0210568
ENSMUSG00000040552	C3ar1	0.847821	0.0359055
ENSMUSG00000060224	Pyroxd2	0.851873	0.0185728
ENSMUSG00000021536	Adcy2	0.856054	0.0185728
ENSMUSG00000037393	Nmur2	0.865289	0.0359055
ENSMUSG00000020123	Avpr1a	0.868999	0.0457581
ENSMUSG00000027359	Slc27a2	0.871846	0.0318343
ENSMUSG00000040658	Dnph1	0.872819	0.0383212
ENSMUSG00000044338	Aplnr	0.884689	0.0327022
ENSMUSG00000040694	Apobec2	0.88718	0.0320822
ENSMUSG00000072980	Oip5	0.897409	0.0251354
ENSMUSG00000017754	Pltp	0.897757	0.0310522
ENSMUSG00000006800	Sulf2	0.900982	0.0463688
ENSMUSG00000032311	Nrg4	0.902822	0.018927
ENSMUSG00000097762	4732463B04Rik	0.906412	0.0498539
ENSMUSG00000087138	Gm15545	0.911002	0.0390586
ENSMUSG00000113516	Gm47368	0.912838	0.0397344
ENSMUSG00000038775	Vill	0.919713	0.0446769
ENSMUSG00000025128	Bhlhe22	0.922758	0.0487122
ENSMUSG00000024968	Rcor2	0.923245	0.0380626
ENSMUSG00000020131	Pcsk4	0.9251	0.0434643
ENSMUSG00000034773	BC030867	0.92977	0.0196913
ENSMUSG00000040706	Agmat	0.93294	0.010565
ENSMUSG00000020676	Ccl11	0.936267	0.048597
ENSMUSG00000070720	Tmem200b	0.942471	0.010565
ENSMUSG00000106087	Gm43609	0.946718	0.0230493
ENSMUSG00000085842	Pard3bos1	0.956771	0.0241784
ENSMUSG00000042379	Esm1	0.957387	0.0303679
ENSMUSG00000105597	4633401B06Rik	0.959086	0.010565
ENSMUSG00000061462	Obscn	0.96037	0.016646
ENSMUSG00000015224	Cyp2j9	0.960412	0.010565
ENSMUSG00000030032	Wdr54	0.961286	0.03942
ENSMUSG00000112023	Lilr4b	0.986532	0.0448539
ENSMUSG00000090608	Gm17200	1.00147	0.0185232
ENSMUSG00000000317	Bcl6b	1.01246	0.00955346
ENSMUSG00000043705	Capn13	1.03541	0.0327022
ENSMUSG00000054545	Ugt1a6a	1.04232	0.0303239
ENSMUSG00000031877	Ces2g	1.04808	0.0196913
ENSMUSG00000034652	Cd300a	1.05759	0.0185232
ENSMUSG00000103002	Gm38075	1.06054	0.0199781
ENSMUSG00000048489	8430408G22Rik	1.07688	0.0247398
ENSMUSG00000033854	Kcnk10	1.11553	0.0474845
ENSMUSG00000018822	Sfrp5	1.15067	0.0185728
ENSMUSG00000091345	Col6a5	1.15091	0.0285552
ENSMUSG00000072949	Acot1	1.15667	0.0359055
ENSMUSG00000084174	Sycn	1.22349	0.0200859
ENSMUSG00000000889	Dbh	1.27116	0.0390327
ENSMUSG00000026579	F5	1.27174	0.0219244
ENSMUSG00000073680	Tmem88b	1.28394	0.0251354
ENSMUSG00000059336	Slc14a1	1.2898	0.02298
ENSMUSG00000029762	Akr1b8	1.29597	0.0249512
ENSMUSG00000104776	Gm43691	1.31363	0.0327022
ENSMUSG00000037348	Paqr7	1.48743	0.010565
ENSMUSG00000076508	Igkv17-127	1.69177	0.0241784
ENSMUSG00000015962	1700016C15Rik	1.6984	0.034801
ENSMUSG00000027801	Tm4sf4	1.80521	0.0467374
ENSMUSG00000027761	Aadac	1.92879	0.0340805
ENSMUSG00000020658	Efr3b	2.02297	0.0329179
ENSMUSG00000050201	Otop2	2.06311	0.00353602
ENSMUSG00000067229	Cyp2c66	2.10317	0.0359055
ENSMUSG00000023992	Trem2	2.14028	0.0185232
ENSMUSG00000046262	C87977	2.14345	0.0471459
ENSMUSG00000025726	Slc28a1	2.36501	0.0371308
ENSMUSG00000111282	Gm47528	2.52887	0.0328222
ENSMUSG00000094117	Igkv3-12	2.59117	0.0485554
ENSMUSG00000096074	Ighv1-72	2.59505	0.0263824
ENSMUSG00000095429	Ighv5-12	2.72682	0.0262214
ENSMUSG00000076538	Igkv13-84	2.73104	0.0185728
ENSMUSG00000066072	Cyp4a10	3.23895	0.0185728
ENSMUSG00000054422	Fabp1	3.63507	0.0452177
ENSMUSG00000105606	Igkv2-109	3.8108	0.0487122

## Sheet: S3.2
Metformin Targets Intestinal Immune System Signaling Pathways in High-Fat Diet-Induced Mouse Model of Obesity and Insulin Resistance Monta Brīvība, Laila Silamiķele, Ineta Kalniņa, Ivars Silamiķelis, Līga Birzniece, Laura Ansone, Lauma Jagare, Ilze Elbere, Jānis Kloviņš
Supplementary Table 3.2 KEGG pathway analysis for the list of differentially expressed genes identified by comparing high-fat diet-fed animals against control diet-fed animals both treated with metformin (HFDmetf VS CDmetf)
Pathway	Gene count	PValue	Genes
mmu05340:Primary immunodeficiency	7	0.000456795	ENSMUSG00000032093, ENSMUSG00000061132, ENSMUSG00000000409, ENSMUSG00000031304, ENSMUSG00000010142, ENSMUSG00000031264, ENSMUSG00000003379
mmu05168:Herpes simplex infection	17	0.00050074	ENSMUSG00000034120, ENSMUSG00000021025, ENSMUSG00000041538, ENSMUSG00000053835, ENSMUSG00000055116, ENSMUSG00000037548, ENSMUSG00000052776, ENSMUSG00000026104, ENSMUSG00000020246, ENSMUSG00000054115, ENSMUSG00000036986, ENSMUSG00000045322, ENSMUSG00000066800, ENSMUSG00000040033, ENSMUSG00000079339, ENSMUSG00000025498, ENSMUSG00000034459
mmu04142:Lysosome	12	0.00105578	ENSMUSG00000022453, ENSMUSG00000026177, ENSMUSG00000007038, ENSMUSG00000002204, ENSMUSG00000034707, ENSMUSG00000028048, ENSMUSG00000030894, ENSMUSG00000001750, ENSMUSG00000001348, ENSMUSG00000031447, ENSMUSG00000016534, ENSMUSG00000019818
mmu04662:B cell receptor signaling pathway	9	0.00111164	ENSMUSG00000026616, ENSMUSG00000061132, ENSMUSG00000021025, ENSMUSG00000040592, ENSMUSG00000023947, ENSMUSG00000028459, ENSMUSG00000031264, ENSMUSG00000003379, ENSMUSG00000022812
mmu00100:Steroid biosynthesis	5	0.00215366	ENSMUSG00000024799, ENSMUSG00000026675, ENSMUSG00000031349, ENSMUSG00000001467, ENSMUSG00000022351
mmu01100:Metabolic pathways	56	0.00233949	ENSMUSG00000026675, ENSMUSG00000017390, ENSMUSG00000074892, ENSMUSG00000001467, ENSMUSG00000025140, ENSMUSG00000006517, ENSMUSG00000022686, ENSMUSG00000031608, ENSMUSG00000039783, ENSMUSG00000072949, ENSMUSG00000000889, ENSMUSG00000003752, ENSMUSG00000029992, ENSMUSG00000003526, ENSMUSG00000029919, ENSMUSG00000024854, ENSMUSG00000031349, ENSMUSG00000001750, ENSMUSG00000022292, ENSMUSG00000022210,…
mmu04660:T cell receptor signaling pathway	10	0.00322387	ENSMUSG00000032093, ENSMUSG00000002033, ENSMUSG00000027347, ENSMUSG00000021025, ENSMUSG00000029217, ENSMUSG00000042351, ENSMUSG00000000409, ENSMUSG00000023947, ENSMUSG00000022781, ENSMUSG00000022812
mmu04380:Osteoclast differentiation	11	0.00450797	ENSMUSG00000061132, ENSMUSG00000040033, ENSMUSG00000025225, ENSMUSG00000021025, ENSMUSG00000038128, ENSMUSG00000029217, ENSMUSG00000000409, ENSMUSG00000001348, ENSMUSG00000026104, ENSMUSG00000023992, ENSMUSG00000031264
mmu05164:Influenza A	13	0.00528047	ENSMUSG00000066800, ENSMUSG00000027104, ENSMUSG00000040033, ENSMUSG00000021025, ENSMUSG00000041538, ENSMUSG00000020641, ENSMUSG00000052889, ENSMUSG00000025498, ENSMUSG00000052776, ENSMUSG00000037548, ENSMUSG00000026104, ENSMUSG00000036986, ENSMUSG00000022812
mmu04062:Chemokine signaling pathway	14	0.00602117	ENSMUSG00000020676, ENSMUSG00000021025, ENSMUSG00000018920, ENSMUSG00000029417, ENSMUSG00000040899, ENSMUSG00000026104, ENSMUSG00000021536, ENSMUSG00000022812, ENSMUSG00000040033, ENSMUSG00000045382, ENSMUSG00000023078, ENSMUSG00000042249, ENSMUSG00000024858, ENSMUSG00000029053
mmu05160:Hepatitis C	11	0.00767363	ENSMUSG00000066800, ENSMUSG00000040033, ENSMUSG00000021025, ENSMUSG00000050520, ENSMUSG00000021638, ENSMUSG00000079339, ENSMUSG00000025498, ENSMUSG00000052776, ENSMUSG00000026104, ENSMUSG00000034459, ENSMUSG00000022812
mmu00511:Other glycan degradation	4	0.0156335	ENSMUSG00000019810, ENSMUSG00000007038, ENSMUSG00000033857, ENSMUSG00000028048
mmu05166:HTLV-I infection	16	0.0189651	ENSMUSG00000032093, ENSMUSG00000002033, ENSMUSG00000025225, ENSMUSG00000021025, ENSMUSG00000041538, ENSMUSG00000030830, ENSMUSG00000053835, ENSMUSG00000027490, ENSMUSG00000024854, ENSMUSG00000020415, ENSMUSG00000037548, ENSMUSG00000021536, ENSMUSG00000022812, ENSMUSG00000027104, ENSMUSG00000000409, ENSMUSG00000031304
mmu05162:Measles	10	0.0210336	ENSMUSG00000032093, ENSMUSG00000002033, ENSMUSG00000045322, ENSMUSG00000040033, ENSMUSG00000021025, ENSMUSG00000031304, ENSMUSG00000025498, ENSMUSG00000052776, ENSMUSG00000026104, ENSMUSG00000022812
mmu04064:NF-kappa B signaling pathway	8	0.0263249	ENSMUSG00000024399, ENSMUSG00000061132, ENSMUSG00000025225, ENSMUSG00000021025, ENSMUSG00000032041, ENSMUSG00000000409, ENSMUSG00000025779, ENSMUSG00000031264
mmu01130:Biosynthesis of antibiotics	13	0.0274261	ENSMUSG00000029992, ENSMUSG00000003526, ENSMUSG00000026675, ENSMUSG00000017390, ENSMUSG00000031349, ENSMUSG00000001467, ENSMUSG00000025140, ENSMUSG00000006517, ENSMUSG00000093930, ENSMUSG00000024799, ENSMUSG00000029596, ENSMUSG00000025503, ENSMUSG00000022351
mmu04620:Toll-like receptor signaling pathway	8	0.0319103	ENSMUSG00000045322, ENSMUSG00000021025, ENSMUSG00000029417, ENSMUSG00000032041, ENSMUSG00000029771, ENSMUSG00000025498, ENSMUSG00000025779, ENSMUSG00000026104
mmu04640:Hematopoietic cell lineage	7	0.0421081	ENSMUSG00000032093, ENSMUSG00000002033, ENSMUSG00000026616, ENSMUSG00000027863, ENSMUSG00000024673, ENSMUSG00000040329, ENSMUSG00000030798

## Sheet: S3.3
Metformin Targets Intestinal Immune System Signaling Pathways in High-Fat Diet-Induced Mouse Model of Obesity and Insulin Resistance Monta Brīvība, Laila Silamiķele, Ineta Kalniņa, Ivars Silamiķelis, Līga Birzniece, Laura Ansone, Lauma Jagare, Ilze Elbere, Jānis Kloviņš
Supplementary Table 3.3 Gene ontology analysis for the list of differentially expressed genes identified comparing high-fat diet-fed animals against control diet-fed animals both treated with metformin (HFDmetf VS CDmetf)
Ontology	Term	Gene count	P-value	Genes
Biological Process	GO:0002376~immune system process	31	4.0463e-08	ENSMUSG00000026616, ENSMUSG00000052013, ENSMUSG00000010142, ENSMUSG00000021624, ENSMUSG00000036986, ENSMUSG00000070034, ENSMUSG00000015314, ENSMUSG00000038128, ENSMUSG00000041827, ENSMUSG00000029217, ENSMUSG00000052889, ENSMUSG00000032041, ENSMUSG00000025779, ENSMUSG00000034459, ENSMUSG00000003379, ENSMUSG00000032093, ENSMUSG00000021423, ENSMUSG00000028064, ENSMUSG00000020641, ENSMUSG00000029771,…
Biological Process	GO:0016126~sterol biosynthetic process	8	3.45114e-06	ENSMUSG00000093930, ENSMUSG00000045294, ENSMUSG00000024799, ENSMUSG00000031349, ENSMUSG00000003721, ENSMUSG00000001467, ENSMUSG00000022351, ENSMUSG00000006517
Biological Process	GO:0045087~innate immune response	27	1.04058e-05	ENSMUSG00000026616, ENSMUSG00000025225, ENSMUSG00000052776, ENSMUSG00000021624, ENSMUSG00000036986, ENSMUSG00000070034, ENSMUSG00000014453, ENSMUSG00000015314, ENSMUSG00000041827, ENSMUSG00000029217, ENSMUSG00000032041, ENSMUSG00000000266, ENSMUSG00000025779, ENSMUSG00000030966, ENSMUSG00000034459, ENSMUSG00000023992, ENSMUSG00000021423, ENSMUSG00000020641, ENSMUSG00000029771, ENSMUSG00000072115,…
Biological Process	GO:0006695~cholesterol biosynthetic process	8	1.17344e-05	ENSMUSG00000093930, ENSMUSG00000045294, ENSMUSG00000024799, ENSMUSG00000026675, ENSMUSG00000031349, ENSMUSG00000003721, ENSMUSG00000001467, ENSMUSG00000006517
Biological Process	GO:0051607~defense response to virus	16	2.11882e-05	ENSMUSG00000035208, ENSMUSG00000062488, ENSMUSG00000020641, ENSMUSG00000029417, ENSMUSG00000029771, ENSMUSG00000052776, ENSMUSG00000056144, ENSMUSG00000036986, ENSMUSG00000066800, ENSMUSG00000045322, ENSMUSG00000040033, ENSMUSG00000041827, ENSMUSG00000079339, ENSMUSG00000037921, ENSMUSG00000034459, ENSMUSG00000030314
Biological Process	GO:0018105~peptidyl-serine phosphorylation	14	3.0765e-05	ENSMUSG00000042978, ENSMUSG00000026667, ENSMUSG00000026785, ENSMUSG00000021701, ENSMUSG00000022781, ENSMUSG00000022812, ENSMUSG00000017868, ENSMUSG00000045038, ENSMUSG00000038128, ENSMUSG00000035725, ENSMUSG00000052889, ENSMUSG00000037337, ENSMUSG00000024858, ENSMUSG00000029053
Biological Process	GO:0042113~B cell activation	7	7.04747e-05	ENSMUSG00000026616, ENSMUSG00000061132, ENSMUSG00000018168, ENSMUSG00000052889, ENSMUSG00000024673, ENSMUSG00000037922, ENSMUSG00000003379
Biological Process	GO:0008202~steroid metabolic process	10	0.000254716	ENSMUSG00000022210, ENSMUSG00000093930, ENSMUSG00000045294, ENSMUSG00000024799, ENSMUSG00000031349, ENSMUSG00000003721, ENSMUSG00000001467, ENSMUSG00000024924, ENSMUSG00000044254, ENSMUSG00000006517
Biological Process	GO:0006629~lipid metabolic process	26	0.000258509	ENSMUSG00000076435, ENSMUSG00000029919, ENSMUSG00000027359, ENSMUSG00000026675, ENSMUSG00000031349, ENSMUSG00000028048, ENSMUSG00000003721, ENSMUSG00000030275, ENSMUSG00000001467, ENSMUSG00000024924, ENSMUSG00000044254, ENSMUSG00000006517, ENSMUSG00000030303, ENSMUSG00000038205, ENSMUSG00000001588, ENSMUSG00000093930, ENSMUSG00000045294, ENSMUSG00000024799, ENSMUSG00000007038, ENSMUSG00000038732,…
Biological Process	GO:0008203~cholesterol metabolic process	10	0.000393911	ENSMUSG00000093930, ENSMUSG00000045294, ENSMUSG00000024799, ENSMUSG00000031349, ENSMUSG00000003721, ENSMUSG00000001467, ENSMUSG00000024924, ENSMUSG00000022351, ENSMUSG00000044254, ENSMUSG00000006517
Biological Process	GO:0010508~positive regulation of autophagy	7	0.000517216	ENSMUSG00000045322, ENSMUSG00000032741, ENSMUSG00000031155, ENSMUSG00000000266, ENSMUSG00000030966, ENSMUSG00000021701, ENSMUSG00000030314
Biological Process	GO:0006935~chemotaxis	11	0.000784581	ENSMUSG00000020676, ENSMUSG00000040552, ENSMUSG00000045382, ENSMUSG00000018920, ENSMUSG00000052821, ENSMUSG00000029417, ENSMUSG00000023078, ENSMUSG00000032436, ENSMUSG00000040899, ENSMUSG00000001741, ENSMUSG00000045092
Biological Process	GO:0007166~cell surface receptor signaling pathway	15	0.00133316	ENSMUSG00000032093, ENSMUSG00000002033, ENSMUSG00000040747, ENSMUSG00000030830, ENSMUSG00000052013, ENSMUSG00000010142, ENSMUSG00000040592, ENSMUSG00000052821, ENSMUSG00000023078, ENSMUSG00000032041, ENSMUSG00000000409, ENSMUSG00000030798, ENSMUSG00000031980, ENSMUSG00000029053, ENSMUSG00000003379
Biological Process	GO:0008152~metabolic process	24	0.00156938	ENSMUSG00000076435, ENSMUSG00000021417, ENSMUSG00000020766, ENSMUSG00000036875, ENSMUSG00000022453, ENSMUSG00000027359, ENSMUSG00000026694, ENSMUSG00000033857, ENSMUSG00000034707, ENSMUSG00000028048, ENSMUSG00000032348, ENSMUSG00000022781, ENSMUSG00000027761, ENSMUSG00000047454, ENSMUSG00000040658, ENSMUSG00000093930, ENSMUSG00000019810, ENSMUSG00000007038, ENSMUSG00000006800, ENSMUSG00000054545,…
Biological Process	GO:0016310~phosphorylation	29	0.0017366	ENSMUSG00000020766, ENSMUSG00000031155, ENSMUSG00000025574, ENSMUSG00000030275, ENSMUSG00000021701, ENSMUSG00000022781, ENSMUSG00000031112, ENSMUSG00000017868, ENSMUSG00000014453, ENSMUSG00000038128, ENSMUSG00000029217, ENSMUSG00000035725, ENSMUSG00000052889, ENSMUSG00000037337, ENSMUSG00000054252, ENSMUSG00000042249, ENSMUSG00000003752, ENSMUSG00000042978, ENSMUSG00000061462, ENSMUSG00000026667,…
Biological Process	GO:0050853~B cell receptor signaling pathway	7	0.00248276	ENSMUSG00000043008, ENSMUSG00000040592, ENSMUSG00000014453, ENSMUSG00000029217, ENSMUSG00000052889, ENSMUSG00000000409, ENSMUSG00000003379
Biological Process	GO:0002250~adaptive immune response	11	0.00269668	ENSMUSG00000040592, ENSMUSG00000015314, ENSMUSG00000038128, ENSMUSG00000052013, ENSMUSG00000028064, ENSMUSG00000029217, ENSMUSG00000052889, ENSMUSG00000010142, ENSMUSG00000031264, ENSMUSG00000003379, ENSMUSG00000027508
Biological Process	GO:0006954~inflammatory response	19	0.00284084	ENSMUSG00000026971, ENSMUSG00000020676, ENSMUSG00000025225, ENSMUSG00000021423, ENSMUSG00000040552, ENSMUSG00000029417, ENSMUSG00000021624, ENSMUSG00000045322, ENSMUSG00000020275, ENSMUSG00000033538, ENSMUSG00000026177, ENSMUSG00000038128, ENSMUSG00000031551, ENSMUSG00000052821, ENSMUSG00000023078, ENSMUSG00000032041, ENSMUSG00000025779, ENSMUSG00000023031, ENSMUSG00000029053
Biological Process	GO:0035458~cellular response to interferon-beta	6	0.00347371	ENSMUSG00000058163, ENSMUSG00000043263, ENSMUSG00000039997, ENSMUSG00000026104, ENSMUSG00000078853, ENSMUSG00000034459
Biological Process	GO:2000272~negative regulation of receptor activity	3	0.00364967	ENSMUSG00000025314, ENSMUSG00000006611, ENSMUSG00000044254
Biological Process	GO:0030155~regulation of cell adhesion	6	0.00386329	ENSMUSG00000026832, ENSMUSG00000025314, ENSMUSG00000035725, ENSMUSG00000005268, ENSMUSG00000036986, ENSMUSG00000045092
Biological Process	GO:0030099~myeloid cell differentiation	5	0.00435344	ENSMUSG00000000317, ENSMUSG00000031540, ENSMUSG00000035725, ENSMUSG00000032041, ENSMUSG00000036986
Biological Process	GO:0042127~regulation of cell proliferation	14	0.00502994	ENSMUSG00000021025, ENSMUSG00000028413, ENSMUSG00000029417, ENSMUSG00000024513, ENSMUSG00000017868, ENSMUSG00000014453, ENSMUSG00000029217, ENSMUSG00000023078, ENSMUSG00000000409, ENSMUSG00000042354, ENSMUSG00000024986, ENSMUSG00000000889, ENSMUSG00000023031, ENSMUSG00000031264
Biological Process	GO:0046777~protein autophosphorylation	12	0.00664383	ENSMUSG00000026667, ENSMUSG00000031155, ENSMUSG00000038128, ENSMUSG00000035725, ENSMUSG00000054252, ENSMUSG00000037337, ENSMUSG00000000409, ENSMUSG00000032011, ENSMUSG00000031264, ENSMUSG00000022781, ENSMUSG00000031112, ENSMUSG00000022812
Biological Process	GO:0006261~DNA-dependent DNA replication	4	0.0069022	ENSMUSG00000024854, ENSMUSG00000035021, ENSMUSG00000022881, ENSMUSG00000031697
Biological Process	GO:0031663~lipopolysaccharide-mediated signaling pathway	5	0.00721394	ENSMUSG00000021025, ENSMUSG00000045038, ENSMUSG00000025779, ENSMUSG00000026104, ENSMUSG00000023992
Biological Process	GO:0008299~isoprenoid biosynthetic process	4	0.008227	ENSMUSG00000093930, ENSMUSG00000029319, ENSMUSG00000026784, ENSMUSG00000006517
Biological Process	GO:0050870~positive regulation of T cell activation	4	0.008227	ENSMUSG00000032093, ENSMUSG00000000409, ENSMUSG00000032011, ENSMUSG00000030707
Biological Process	GO:0032729~positive regulation of interferon-gamma production	6	0.00962718	ENSMUSG00000032093, ENSMUSG00000015314, ENSMUSG00000026177, ENSMUSG00000050357, ENSMUSG00000031101, ENSMUSG00000005465
Biological Process	GO:0030889~negative regulation of B cell proliferation	4	0.00969096	ENSMUSG00000034652, ENSMUSG00000052013, ENSMUSG00000010142, ENSMUSG00000031264
Biological Process	GO:0001889~liver development	8	0.00997719	ENSMUSG00000093930, ENSMUSG00000044147, ENSMUSG00000071711, ENSMUSG00000030737, ENSMUSG00000024986, ENSMUSG00000034175, ENSMUSG00000044254, ENSMUSG00000030314
Biological Process	GO:0009617~response to bacterium	5	0.0110984	ENSMUSG00000070034, ENSMUSG00000019810, ENSMUSG00000026177, ENSMUSG00000032041, ENSMUSG00000026104
Biological Process	GO:0006468~protein phosphorylation	25	0.0112374	ENSMUSG00000031155, ENSMUSG00000021701, ENSMUSG00000022781, ENSMUSG00000031112, ENSMUSG00000017868, ENSMUSG00000066800, ENSMUSG00000014453, ENSMUSG00000038128, ENSMUSG00000029217, ENSMUSG00000035725, ENSMUSG00000052889, ENSMUSG00000037337, ENSMUSG00000054252, ENSMUSG00000042249, ENSMUSG00000042978, ENSMUSG00000061462, ENSMUSG00000026667, ENSMUSG00000026785, ENSMUSG00000022812, ENSMUSG00000045038,…
Biological Process	GO:0032496~response to lipopolysaccharide	12	0.0113031	ENSMUSG00000025225, ENSMUSG00000021025, ENSMUSG00000021709, ENSMUSG00000026177, ENSMUSG00000030790, ENSMUSG00000031551, ENSMUSG00000029417, ENSMUSG00000032041, ENSMUSG00000023078, ENSMUSG00000025779, ENSMUSG00000001348, ENSMUSG00000026104
Biological Process	GO:0006260~DNA replication	9	0.012443	ENSMUSG00000027454, ENSMUSG00000036875, ENSMUSG00000024854, ENSMUSG00000000028, ENSMUSG00000041064, ENSMUSG00000022881, ENSMUSG00000024833, ENSMUSG00000031697, ENSMUSG00000022292
Biological Process	GO:0031666~positive regulation of lipopolysaccharide-mediated signaling pathway	3	0.0159323	ENSMUSG00000021423, ENSMUSG00000025779, ENSMUSG00000021624
Biological Process	GO:0050688~regulation of defense response to virus	3	0.0159323	ENSMUSG00000030798, ENSMUSG00000034459, ENSMUSG00000000244
Biological Process	GO:0014066~regulation of phosphatidylinositol 3-kinase signaling	3	0.0159323	ENSMUSG00000027347, ENSMUSG00000037754, ENSMUSG00000074272
Biological Process	GO:0032760~positive regulation of tumor necrosis factor production	6	0.0160935	ENSMUSG00000027863, ENSMUSG00000045322, ENSMUSG00000027347, ENSMUSG00000032041, ENSMUSG00000025779, ENSMUSG00000031101
Biological Process	GO:0034097~response to cytokine	7	0.0161641	ENSMUSG00000025225, ENSMUSG00000020275, ENSMUSG00000018920, ENSMUSG00000001348, ENSMUSG00000026104, ENSMUSG00000030707, ENSMUSG00000036986
Biological Process	GO:0009409~response to cold	5	0.0175687	ENSMUSG00000030790, ENSMUSG00000031167, ENSMUSG00000019943, ENSMUSG00000031980, ENSMUSG00000064354
Biological Process	GO:0009615~response to virus	7	0.0190277	ENSMUSG00000045322, ENSMUSG00000031155, ENSMUSG00000020641, ENSMUSG00000041827, ENSMUSG00000037921, ENSMUSG00000052776, ENSMUSG00000034459
Biological Process	GO:0006694~steroid biosynthetic process	6	0.0195797	ENSMUSG00000093930, ENSMUSG00000024799, ENSMUSG00000026675, ENSMUSG00000031349, ENSMUSG00000001467, ENSMUSG00000006517
Biological Process	GO:0016236~macroautophagy	4	0.0215169	ENSMUSG00000031161, ENSMUSG00000001750, ENSMUSG00000017119, ENSMUSG00000030314
Biological Process	GO:0007049~cell cycle	25	0.0219496	ENSMUSG00000031155, ENSMUSG00000020415, ENSMUSG00000030498, ENSMUSG00000032400, ENSMUSG00000036390, ENSMUSG00000018654, ENSMUSG00000005233, ENSMUSG00000044147, ENSMUSG00000072980, ENSMUSG00000003824, ENSMUSG00000030966, ENSMUSG00000025316, ENSMUSG00000001833, ENSMUSG00000027490, ENSMUSG00000026683, ENSMUSG00000066842, ENSMUSG00000068744, ENSMUSG00000044201, ENSMUSG00000022034, ENSMUSG00000073700,…
Biological Process	GO:0042102~positive regulation of T cell proliferation	6	0.0221591	ENSMUSG00000032093, ENSMUSG00000030830, ENSMUSG00000050357, ENSMUSG00000074272, ENSMUSG00000031101, ENSMUSG00000030707
Biological Process	GO:0045446~endothelial cell differentiation	3	0.0247705	ENSMUSG00000045382, ENSMUSG00000015468, ENSMUSG00000045092
Biological Process	GO:0050830~defense response to Gram-positive bacterium	7	0.029643	ENSMUSG00000030790, ENSMUSG00000062210, ENSMUSG00000032041, ENSMUSG00000029298, ENSMUSG00000072115, ENSMUSG00000001348, ENSMUSG00000005465
Biological Process	GO:0032495~response to muramyl dipeptide	3	0.029779	ENSMUSG00000021025, ENSMUSG00000021709, ENSMUSG00000029771
Biological Process	GO:1902715~positive regulation of interferon-gamma secretion	3	0.029779	ENSMUSG00000027863, ENSMUSG00000027347, ENSMUSG00000050357
Biological Process	GO:0043123~positive regulation of I-kappaB kinase/NF-kappaB signaling	9	0.0345715	ENSMUSG00000045322, ENSMUSG00000025647, ENSMUSG00000020275, ENSMUSG00000031155, ENSMUSG00000045038, ENSMUSG00000052889, ENSMUSG00000032041, ENSMUSG00000000266, ENSMUSG00000021701
Biological Process	GO:0016525~negative regulation of angiogenesis	6	0.0346337	ENSMUSG00000034394, ENSMUSG00000028064, ENSMUSG00000024986, ENSMUSG00000026104, ENSMUSG00000036986, ENSMUSG00000031980
Biological Process	GO:0045717~negative regulation of fatty acid biosynthetic process	3	0.0351505	ENSMUSG00000045294, ENSMUSG00000003721, ENSMUSG00000074272
Biological Process	GO:0043116~negative regulation of vascular permeability	3	0.0351505	ENSMUSG00000025314, ENSMUSG00000030790, ENSMUSG00000074272
Biological Process	GO:0038095~Fc-epsilon receptor signaling pathway	3	0.0351505	ENSMUSG00000027347, ENSMUSG00000029217, ENSMUSG00000031264
Biological Process	GO:0015721~bile acid and bile salt transport	3	0.0351505	ENSMUSG00000030737, ENSMUSG00000053862, ENSMUSG00000074272
Biological Process	GO:0001818~negative regulation of cytokine production	3	0.0351505	ENSMUSG00000026177, ENSMUSG00000074272, ENSMUSG00000031264
Biological Process	GO:0042832~defense response to protozoan	4	0.0386712	ENSMUSG00000026177, ENSMUSG00000029298, ENSMUSG00000030798, ENSMUSG00000000244
Biological Process	GO:0048535~lymph node development	4	0.0386712	ENSMUSG00000024399, ENSMUSG00000025225, ENSMUSG00000023078, ENSMUSG00000018654
Biological Process	GO:0046622~positive regulation of organ growth	3	0.0408637	ENSMUSG00000040329, ENSMUSG00000031101, ENSMUSG00000031980
Biological Process	GO:0050731~positive regulation of peptidyl-tyrosine phosphorylation	7	0.0418342	ENSMUSG00000032093, ENSMUSG00000034394, ENSMUSG00000029217, ENSMUSG00000054252, ENSMUSG00000031980, ENSMUSG00000023992, ENSMUSG00000022781
Biological Process	GO:0006955~immune response	13	0.042988	ENSMUSG00000020676, ENSMUSG00000024399, ENSMUSG00000041538, ENSMUSG00000067341, ENSMUSG00000034394, ENSMUSG00000029417, ENSMUSG00000040899, ENSMUSG00000037548, ENSMUSG00000045322, ENSMUSG00000061132, ENSMUSG00000041827, ENSMUSG00000023078, ENSMUSG00000040329
Biological Process	GO:0007249~I-kappaB kinase/NF-kappaB signaling	4	0.0455544	ENSMUSG00000025225, ENSMUSG00000020275, ENSMUSG00000032041, ENSMUSG00000031264
Biological Process	GO:0000060~protein import into nucleus, translocation	4	0.0455544	ENSMUSG00000021025, ENSMUSG00000026177, ENSMUSG00000055116, ENSMUSG00000024833
Biological Process	GO:0006744~ubiquinone biosynthetic process	3	0.0468983	ENSMUSG00000029319, ENSMUSG00000026784, ENSMUSG00000030652
Biological Process	GO:0007067~mitotic nuclear division	13	0.0481656	ENSMUSG00000034120, ENSMUSG00000001833, ENSMUSG00000020415, ENSMUSG00000026683, ENSMUSG00000032400, ENSMUSG00000068744, ENSMUSG00000044201, ENSMUSG00000073700, ENSMUSG00000005233, ENSMUSG00000031756, ENSMUSG00000072980, ENSMUSG00000022177, ENSMUSG00000022070
Biological Process	GO:0098779~mitophagy in response to mitochondrial depolarization	8	0.0489876	ENSMUSG00000003752, ENSMUSG00000031161, ENSMUSG00000040033, ENSMUSG00000061462, ENSMUSG00000057337, ENSMUSG00000021221, ENSMUSG00000028048, ENSMUSG00000054422
Cellular Component	GO:0016020~membrane	239	6.54221e-09	ENSMUSG00000074811, ENSMUSG00000031112, ENSMUSG00000022781, ENSMUSG00000027761, ENSMUSG00000059336, ENSMUSG00000027863, ENSMUSG00000020123, ENSMUSG00000027314, ENSMUSG00000041966, ENSMUSG00000003379, ENSMUSG00000074825, ENSMUSG00000069892, ENSMUSG00000054342, ENSMUSG00000027104, ENSMUSG00000017119, ENSMUSG00000034175, ENSMUSG00000027508, ENSMUSG00000026616, ENSMUSG00000066072, ENSMUSG00000033355,…
Cellular Component	GO:0001772~immunological synapse	9	1.57983e-06	ENSMUSG00000032093, ENSMUSG00000040747, ENSMUSG00000025314, ENSMUSG00000030830, ENSMUSG00000029204, ENSMUSG00000000409, ENSMUSG00000050357, ENSMUSG00000030798, ENSMUSG00000030707
Cellular Component	GO:0005764~lysosome	22	0.000110815	ENSMUSG00000032741, ENSMUSG00000041538, ENSMUSG00000022453, ENSMUSG00000033857, ENSMUSG00000002204, ENSMUSG00000034707, ENSMUSG00000028048, ENSMUSG00000043505, ENSMUSG00000037548, ENSMUSG00000044254, ENSMUSG00000019818, ENSMUSG00000016534, ENSMUSG00000045322, ENSMUSG00000026177, ENSMUSG00000007038, ENSMUSG00000045382, ENSMUSG00000054252, ENSMUSG00000030894, ENSMUSG00000031479, ENSMUSG00000001348,…
Cellular Component	GO:0009897~external side of plasma membrane	21	0.000173441	ENSMUSG00000032093, ENSMUSG00000026971, ENSMUSG00000026616, ENSMUSG00000030156, ENSMUSG00000028413, ENSMUSG00000030830, ENSMUSG00000052013, ENSMUSG00000029417, ENSMUSG00000010142, ENSMUSG00000045092, ENSMUSG00000050912, ENSMUSG00000027863, ENSMUSG00000040592, ENSMUSG00000006611, ENSMUSG00000045382, ENSMUSG00000024673, ENSMUSG00000031304, ENSMUSG00000074272, ENSMUSG00000032011, ENSMUSG00000031447,…
Cellular Component	GO:0005911~cell-cell junction	15	0.000607658	ENSMUSG00000032093, ENSMUSG00000040747, ENSMUSG00000027863, ENSMUSG00000025314, ENSMUSG00000030830, ENSMUSG00000045382, ENSMUSG00000029217, ENSMUSG00000032220, ENSMUSG00000027624, ENSMUSG00000050357, ENSMUSG00000000409, ENSMUSG00000021638, ENSMUSG00000074272, ENSMUSG00000030707, ENSMUSG00000029053
Cellular Component	GO:0005737~cytoplasm	201	0.00109646	ENSMUSG00000031506, ENSMUSG00000074811, ENSMUSG00000031112, ENSMUSG00000022781, ENSMUSG00000028706, ENSMUSG00000040033, ENSMUSG00000027454, ENSMUSG00000072949, ENSMUSG00000054435, ENSMUSG00000029168, ENSMUSG00000031101, ENSMUSG00000027104, ENSMUSG00000038421, ENSMUSG00000025503, ENSMUSG00000025498, ENSMUSG00000017119, ENSMUSG00000025225, ENSMUSG00000055116, ENSMUSG00000029762, ENSMUSG00000020415,…
Cellular Component	GO:0070062~extracellular exosome	92	0.00161206	ENSMUSG00000052613, ENSMUSG00000030830, ENSMUSG00000019872, ENSMUSG00000022453, ENSMUSG00000031972, ENSMUSG00000022702, ENSMUSG00000002204, ENSMUSG00000017390, ENSMUSG00000001089, ENSMUSG00000005907, ENSMUSG00000016534, ENSMUSG00000028843, ENSMUSG00000001946, ENSMUSG00000031112, ENSMUSG00000043811, ENSMUSG00000015314, ENSMUSG00000007038, ENSMUSG00000031608, ENSMUSG00000052889, ENSMUSG00000007034,…
Cellular Component	GO:0005739~mitochondrion	61	0.00643691	ENSMUSG00000021417, ENSMUSG00000062488, ENSMUSG00000007610, ENSMUSG00000017390, ENSMUSG00000021079, ENSMUSG00000048489, ENSMUSG00000025140, ENSMUSG00000052776, ENSMUSG00000032348, ENSMUSG00000028706, ENSMUSG00000041921, ENSMUSG00000030316, ENSMUSG00000039783, ENSMUSG00000072949, ENSMUSG00000028601, ENSMUSG00000028973, ENSMUSG00000003526, ENSMUSG00000027359, ENSMUSG00000020641, ENSMUSG00000026784,…
Cellular Component	GO:0030139~endocytic vesicle	6	0.0123666	ENSMUSG00000044147, ENSMUSG00000032041, ENSMUSG00000000409, ENSMUSG00000021638, ENSMUSG00000000711, ENSMUSG00000033788
Cellular Component	GO:0045121~membrane raft	14	0.016093	ENSMUSG00000020787, ENSMUSG00000019943, ENSMUSG00000054342, ENSMUSG00000016534, ENSMUSG00000021536, ENSMUSG00000022812, ENSMUSG00000027863, ENSMUSG00000002458, ENSMUSG00000000409, ENSMUSG00000032011, ENSMUSG00000031264, ENSMUSG00000029053, ENSMUSG00000003379, ENSMUSG00000027508
Cellular Component	GO:0042629~mast cell granule	4	0.0172048	ENSMUSG00000027347, ENSMUSG00000034652, ENSMUSG00000020077, ENSMUSG00000031264
Cellular Component	GO:0005770~late endosome	9	0.0180981	ENSMUSG00000026177, ENSMUSG00000045382, ENSMUSG00000031479, ENSMUSG00000037548, ENSMUSG00000031447, ENSMUSG00000016534, ENSMUSG00000017119, ENSMUSG00000044254, ENSMUSG00000033788
Cellular Component	GO:0005743~mitochondrial inner membrane	18	0.0196906	ENSMUSG00000040414, ENSMUSG00000028973, ENSMUSG00000003526, ENSMUSG00000071711, ENSMUSG00000020641, ENSMUSG00000029319, ENSMUSG00000030652, ENSMUSG00000021079, ENSMUSG00000064354, ENSMUSG00000064357, ENSMUSG00000064358, ENSMUSG00000029208, ENSMUSG00000029036, ENSMUSG00000031730, ENSMUSG00000054545, ENSMUSG00000030316, ENSMUSG00000039783, ENSMUSG00000039048
Cellular Component	GO:0016324~apical plasma membrane	16	0.0199862	ENSMUSG00000030737, ENSMUSG00000019943, ENSMUSG00000021638, ENSMUSG00000001750, ENSMUSG00000024511, ENSMUSG00000054342, ENSMUSG00000066072, ENSMUSG00000031112, ENSMUSG00000045322, ENSMUSG00000038205, ENSMUSG00000025726, ENSMUSG00000044359, ENSMUSG00000024858, ENSMUSG00000074272, ENSMUSG00000032011, ENSMUSG00000029053
Cellular Component	GO:0031618~nuclear pericentric heterochromatin	3	0.0203295	ENSMUSG00000029177, ENSMUSG00000022034, ENSMUSG00000018654
Cellular Component	GO:0031410~cytoplasmic vesicle	26	0.0233646	ENSMUSG00000084174, ENSMUSG00000020105, ENSMUSG00000029298, ENSMUSG00000003863, ENSMUSG00000002458, ENSMUSG00000007038, ENSMUSG00000006611, ENSMUSG00000054252, ENSMUSG00000020123, ENSMUSG00000074272, ENSMUSG00000031447, ENSMUSG00000030966, ENSMUSG00000000889, ENSMUSG00000032220, ENSMUSG00000072115, ENSMUSG00000021638, ENSMUSG00000030707, ENSMUSG00000033788, ENSMUSG00000045322, ENSMUSG00000045382,…
Cellular Component	GO:0009986~cell surface	25	0.0293662	ENSMUSG00000040747, ENSMUSG00000028413, ENSMUSG00000025314, ENSMUSG00000030830, ENSMUSG00000021638, ENSMUSG00000040899, ENSMUSG00000034634, ENSMUSG00000024924, ENSMUSG00000044254, ENSMUSG00000020183, ENSMUSG00000027863, ENSMUSG00000043811, ENSMUSG00000007038, ENSMUSG00000026177, ENSMUSG00000045382, ENSMUSG00000032340, ENSMUSG00000015468, ENSMUSG00000005268, ENSMUSG00000006800, ENSMUSG00000054252,…
Cellular Component	GO:0016323~basolateral plasma membrane	11	0.0337193	ENSMUSG00000045322, ENSMUSG00000059336, ENSMUSG00000028413, ENSMUSG00000021709, ENSMUSG00000019943, ENSMUSG00000050520, ENSMUSG00000044359, ENSMUSG00000024858, ENSMUSG00000054342, ENSMUSG00000021640, ENSMUSG00000023829
Cellular Component	GO:0042613~MHC class II protein complex	3	0.0354596	ENSMUSG00000041538, ENSMUSG00000067341, ENSMUSG00000037548
Cellular Component	GO:0005783~endoplasmic reticulum	45	0.0368306	ENSMUSG00000049299, ENSMUSG00000015224, ENSMUSG00000027347, ENSMUSG00000021708, ENSMUSG00000026675, ENSMUSG00000074892, ENSMUSG00000003721, ENSMUSG00000001467, ENSMUSG00000052776, ENSMUSG00000066072, ENSMUSG00000044254, ENSMUSG00000032872, ENSMUSG00000036986, ENSMUSG00000074811, ENSMUSG00000039156, ENSMUSG00000027761, ENSMUSG00000045294, ENSMUSG00000024799, ENSMUSG00000043811, ENSMUSG00000038732,…
Cellular Component	GO:0005778~peroxisomal membrane	5	0.0444198	ENSMUSG00000030303, ENSMUSG00000022210, ENSMUSG00000027359, ENSMUSG00000005907, ENSMUSG00000000876
Cellular Component	GO:0005777~peroxisome	8	0.048407	ENSMUSG00000030303, ENSMUSG00000021417, ENSMUSG00000022210, ENSMUSG00000027359, ENSMUSG00000032041, ENSMUSG00000005907, ENSMUSG00000000876, ENSMUSG00000006517
Cellular Component	GO:1990462~omegasome	2	0.0498175	ENSMUSG00000060441, ENSMUSG00000057143
Molecular Function	GO:0016740~transferase activity	64	2.41956e-05	ENSMUSG00000031155, ENSMUSG00000074892, ENSMUSG00000032348, ENSMUSG00000031112, ENSMUSG00000022781, ENSMUSG00000017868, ENSMUSG00000028706, ENSMUSG00000031540, ENSMUSG00000041827, ENSMUSG00000022686, ENSMUSG00000031608, ENSMUSG00000052889, ENSMUSG00000030316, ENSMUSG00000037337, ENSMUSG00000042249, ENSMUSG00000003752, ENSMUSG00000029992, ENSMUSG00000029919, ENSMUSG00000024854, ENSMUSG00000025157,…
Molecular Function	GO:0005524~ATP binding	60	0.000486014	ENSMUSG00000035208, ENSMUSG00000031972, ENSMUSG00000031155, ENSMUSG00000020787, ENSMUSG00000022881, ENSMUSG00000028702, ENSMUSG00000052776, ENSMUSG00000005907, ENSMUSG00000006517, ENSMUSG00000031112, ENSMUSG00000022781, ENSMUSG00000017868, ENSMUSG00000041827, ENSMUSG00000052889, ENSMUSG00000037337, ENSMUSG00000042249, ENSMUSG00000003752, ENSMUSG00000028973, ENSMUSG00000027359, ENSMUSG00000051747,…
Molecular Function	GO:0005515~protein binding	134	0.000628884	ENSMUSG00000032586, ENSMUSG00000031972, ENSMUSG00000024968, ENSMUSG00000022702, ENSMUSG00000052776, ENSMUSG00000020077, ENSMUSG00000022781, ENSMUSG00000074811, ENSMUSG00000027863, ENSMUSG00000040033, ENSMUSG00000027454, ENSMUSG00000002458, ENSMUSG00000029027, ENSMUSG00000032041, ENSMUSG00000030064, ENSMUSG00000031447, ENSMUSG00000027314, ENSMUSG00000030089, ENSMUSG00000030314, ENSMUSG00000003379,…
Molecular Function	GO:0000166~nucleotide binding	70	0.00202288	ENSMUSG00000007610, ENSMUSG00000031972, ENSMUSG00000031155, ENSMUSG00000031167, ENSMUSG00000022881, ENSMUSG00000028702, ENSMUSG00000005907, ENSMUSG00000006517, ENSMUSG00000031112, ENSMUSG00000022781, ENSMUSG00000034936, ENSMUSG00000017868, ENSMUSG00000052889, ENSMUSG00000037337, ENSMUSG00000042249, ENSMUSG00000054435, ENSMUSG00000003752, ENSMUSG00000028973, ENSMUSG00000027359, ENSMUSG00000047867,…
Molecular Function	GO:0004672~protein kinase activity	26	0.00224715	ENSMUSG00000031155, ENSMUSG00000021701, ENSMUSG00000022781, ENSMUSG00000031112, ENSMUSG00000017868, ENSMUSG00000066800, ENSMUSG00000014453, ENSMUSG00000038128, ENSMUSG00000029217, ENSMUSG00000035725, ENSMUSG00000052889, ENSMUSG00000037337, ENSMUSG00000054252, ENSMUSG00000042249, ENSMUSG00000042978, ENSMUSG00000061462, ENSMUSG00000026667, ENSMUSG00000051747, ENSMUSG00000026785, ENSMUSG00000022812,…
Molecular Function	GO:0016301~kinase activity	30	0.00385901	ENSMUSG00000020766, ENSMUSG00000031155, ENSMUSG00000025574, ENSMUSG00000030275, ENSMUSG00000021701, ENSMUSG00000054115, ENSMUSG00000022781, ENSMUSG00000031112, ENSMUSG00000017868, ENSMUSG00000014453, ENSMUSG00000038128, ENSMUSG00000029217, ENSMUSG00000035725, ENSMUSG00000052889, ENSMUSG00000054252, ENSMUSG00000037337, ENSMUSG00000042249, ENSMUSG00000003752, ENSMUSG00000042978, ENSMUSG00000061462,…
Molecular Function	GO:0005525~GTP binding	20	0.00418362	ENSMUSG00000001833, ENSMUSG00000007610, ENSMUSG00000047867, ENSMUSG00000037393, ENSMUSG00000069892, ENSMUSG00000043505, ENSMUSG00000029298, ENSMUSG00000024511, ENSMUSG00000034936, ENSMUSG00000058163, ENSMUSG00000029208, ENSMUSG00000064262, ENSMUSG00000044147, ENSMUSG00000070056, ENSMUSG00000029204, ENSMUSG00000051124, ENSMUSG00000000711, ENSMUSG00000042354, ENSMUSG00000078853, ENSMUSG00000054435
Molecular Function	GO:0004697~protein kinase C activity	4	0.0058205	ENSMUSG00000045038, ENSMUSG00000052889, ENSMUSG00000026785, ENSMUSG00000029053
Molecular Function	GO:0005096~GTPase activator activity	14	0.00689475	ENSMUSG00000027652, ENSMUSG00000025154, ENSMUSG00000024451, ENSMUSG00000028843, ENSMUSG00000049744, ENSMUSG00000001588, ENSMUSG00000040345, ENSMUSG00000002458, ENSMUSG00000029722, ENSMUSG00000052142, ENSMUSG00000035697, ENSMUSG00000032011, ENSMUSG00000044456, ENSMUSG00000030220
Molecular Function	GO:0016491~oxidoreductase activity	26	0.0111791	ENSMUSG00000060224, ENSMUSG00000003526, ENSMUSG00000032009, ENSMUSG00000026675, ENSMUSG00000031349, ENSMUSG00000067229, ENSMUSG00000030652, ENSMUSG00000029762, ENSMUSG00000001467, ENSMUSG00000025140, ENSMUSG00000066072, ENSMUSG00000032872, ENSMUSG00000022292, ENSMUSG00000064354, ENSMUSG00000030303, ENSMUSG00000022210, ENSMUSG00000024799, ENSMUSG00000031551, ENSMUSG00000016756, ENSMUSG00000031730,…
Molecular Function	GO:0001047~core promoter binding	7	0.011706	ENSMUSG00000031161, ENSMUSG00000027490, ENSMUSG00000055116, ENSMUSG00000097336, ENSMUSG00000043263, ENSMUSG00000039997, ENSMUSG00000036390
Molecular Function	GO:0004674~protein serine/threonine kinase activity	20	0.013071	ENSMUSG00000042978, ENSMUSG00000061462, ENSMUSG00000026667, ENSMUSG00000031155, ENSMUSG00000051747, ENSMUSG00000026785, ENSMUSG00000021701, ENSMUSG00000022781, ENSMUSG00000022812, ENSMUSG00000031112, ENSMUSG00000017868, ENSMUSG00000045038, ENSMUSG00000038128, ENSMUSG00000035725, ENSMUSG00000052889, ENSMUSG00000037337, ENSMUSG00000042249, ENSMUSG00000031303, ENSMUSG00000024858, ENSMUSG00000029053
Molecular Function	GO:0008378~galactosyltransferase activity	4	0.0132834	ENSMUSG00000028413, ENSMUSG00000022686, ENSMUSG00000074892, ENSMUSG00000039242
Molecular Function	GO:0019901~protein kinase binding	20	0.0143586	ENSMUSG00000025314, ENSMUSG00000028413, ENSMUSG00000027490, ENSMUSG00000051747, ENSMUSG00000057143, ENSMUSG00000044201, ENSMUSG00000022781, ENSMUSG00000022812, ENSMUSG00000060441, ENSMUSG00000027863, ENSMUSG00000027104, ENSMUSG00000038205, ENSMUSG00000002458, ENSMUSG00000045038, ENSMUSG00000005268, ENSMUSG00000000409, ENSMUSG00000074272, ENSMUSG00000032011, ENSMUSG00000022070, ENSMUSG00000029053
Molecular Function	GO:0042802~identical protein binding	26	0.0165534	ENSMUSG00000062488, ENSMUSG00000025574, ENSMUSG00000025140, ENSMUSG00000026104, ENSMUSG00000054115, ENSMUSG00000022781, ENSMUSG00000031112, ENSMUSG00000040033, ENSMUSG00000020359, ENSMUSG00000039842, ENSMUSG00000030966, ENSMUSG00000032741, ENSMUSG00000001833, ENSMUSG00000021025, ENSMUSG00000057143, ENSMUSG00000071711, ENSMUSG00000051747, ENSMUSG00000050520, ENSMUSG00000030707, ENSMUSG00000060441,…
Molecular Function	GO:0071949~FAD binding	4	0.0195178	ENSMUSG00000003526, ENSMUSG00000039783, ENSMUSG00000022351, ENSMUSG00000032872
Molecular Function	GO:0042803~protein homodimerization activity	31	0.0197455	ENSMUSG00000026616, ENSMUSG00000027347, ENSMUSG00000022453, ENSMUSG00000018168, ENSMUSG00000025128, ENSMUSG00000021079, ENSMUSG00000026104, ENSMUSG00000036986, ENSMUSG00000031112, ENSMUSG00000006517, ENSMUSG00000027863, ENSMUSG00000047443, ENSMUSG00000040658, ENSMUSG00000026177, ENSMUSG00000046618, ENSMUSG00000054545, ENSMUSG00000032041, ENSMUSG00000000266, ENSMUSG00000074272, ENSMUSG00000024986,…
Molecular Function	GO:0008092~cytoskeletal protein binding	6	0.0286589	ENSMUSG00000047454, ENSMUSG00000028413, ENSMUSG00000049122, ENSMUSG00000017390, ENSMUSG00000027624, ENSMUSG00000030707
Molecular Function	GO:0043142~single-stranded DNA-dependent ATPase activity	3	0.030152	ENSMUSG00000036875, ENSMUSG00000027323, ENSMUSG00000022881
Molecular Function	GO:0043130~ubiquitin binding	6	0.0453238	ENSMUSG00000031161, ENSMUSG00000045382, ENSMUSG00000039917, ENSMUSG00000044949, ENSMUSG00000031479, ENSMUSG00000017119
Molecular Function	GO:0016798~hydrolase activity, acting on glycosyl bonds	6	0.0474675	ENSMUSG00000040658, ENSMUSG00000022453, ENSMUSG00000019810, ENSMUSG00000007038, ENSMUSG00000033857, ENSMUSG00000028048
Molecular Function	GO:0034189~very-low-density lipoprotein particle binding	2	0.0499184	ENSMUSG00000024924, ENSMUSG00000044254
