# Supplementary material for: Metformin targets intestinal immune system signaling pathways in a high-fat diet-induced mouse model of obesity and insulin resistance
Source: Front Endocrinol (Lausanne). 2023 Sep 19;14:1232143. doi: 10.3389/fendo.2023.1232143 (PMC10546317; doi:10.3389/fendo.2023.1232143)
Supplement: Supplementary file 4 [file Table_4.xlsx]

## Sheet: S4.1
Metformin Targets Intestinal Immune System Signaling Pathways in High-Fat Diet-Induced Mouse Model of Obesity and Insulin Resistance Monta Brīvība, Laila Silamiķele, Ineta Kalniņa, Ivars Silamiķelis, Līga Birzniece, Laura Ansone, Lauma Jagare, Ilze Elbere, Jānis Kloviņš
Supplementary Table 4.1 The list of statistically significantly differentially expressed genes identified by comparing control diet-fed animals receiving metformin against control diet-fed animals without metformin treatment (CDmetf VS CD)
Ensembl ID	Official ID	logFC	FDR
ENSMUSG00000095889	Ighv1-58	-3.24002	0.0080924
ENSMUSG00000078648	Gm17546	-1.45744	0.0313438
ENSMUSG00000036027	1810046K07Rik	-1.24342	0.0217701
ENSMUSG00000059336	Slc14a1	-1.20949	0.0238663
ENSMUSG00000064036	Mro	-1.1895	0.0243367
ENSMUSG00000041695	Kcnj2	-1.03227	0.0397844
ENSMUSG00000021730	Hcn1	-1.02986	0.0321218
ENSMUSG00000117895		-0.95555	0.0359197
ENSMUSG00000018620	Mmp20	-0.93989	0.00793052
ENSMUSG00000020319	Wdpcp	-0.909465	0.0353712
ENSMUSG00000090608	Gm17200	-0.869007	0.0217701
ENSMUSG00000106542	Gm43410	-0.840971	0.0393915
ENSMUSG00000032311	Nrg4	-0.838015	0.0153893
ENSMUSG00000085170	Lrrc75aos1	-0.821793	0.0479328
ENSMUSG00000070704	Ugt2b36	-0.813768	0.0256642
ENSMUSG00000107610	D530018E20Rik	-0.803638	0.0383309
ENSMUSG00000107456	Gm10400	-0.779039	0.0387976
ENSMUSG00000103593	Gm37352	-0.764145	0.040106
ENSMUSG00000049950	Rpp38	-0.754672	0.0445409
ENSMUSG00000000317	Bcl6b	-0.75388	0.0217701
ENSMUSG00000020364	Zfp354a	-0.733959	0.030579
ENSMUSG00000041064	Pif1	-0.726223	0.0495775
ENSMUSG00000041831	Sytl3	-0.724881	0.0325199
ENSMUSG00000048445	Ccdc57	-0.717168	0.0274692
ENSMUSG00000030498	Gas2	-0.688721	0.0274692
ENSMUSG00000110397	Gm45540	-0.665988	0.0453986
ENSMUSG00000099025	Gm27162	-0.660086	0.0217701
ENSMUSG00000004035	Gstm7	-0.658906	0.0458907
ENSMUSG00000053553	3110082I17Rik	-0.639488	0.0473337
ENSMUSG00000034936	Arl4d	-0.624323	0.0170807
ENSMUSG00000083282	Ctsf	-0.620678	0.0261219
ENSMUSG00000020256	Aldh1l2	-0.594816	0.0495775
ENSMUSG00000038963	Slco4a1	-0.574378	0.0325531
ENSMUSG00000116594		-0.572828	0.0346984
ENSMUSG00000022843	Clcn2	-0.559437	0.040106
ENSMUSG00000026096	Osgepl1	-0.557287	0.0107024
ENSMUSG00000045822	Zswim3	-0.552056	0.00845027
ENSMUSG00000047604	Frat2	-0.528127	0.0254334
ENSMUSG00000036278	Macrod1	-0.523171	0.0439392
ENSMUSG00000026405	C4bp	-0.509209	0.0241365
ENSMUSG00000039307	Hexdc	-0.498039	0.0372016
ENSMUSG00000003199	Mpnd	-0.490038	0.0259346
ENSMUSG00000031937	Vstm5	-0.489266	0.0217701
ENSMUSG00000025875	Tspan17	-0.477225	0.0217951
ENSMUSG00000029446	Psph	-0.47165	0.0274692
ENSMUSG00000028706	Nsun4	-0.463484	0.0412512
ENSMUSG00000029027	Dffb	-0.451027	0.0325531
ENSMUSG00000027296	Itpka	-0.445398	0.0372016
ENSMUSG00000041471	Fam35a	-0.430818	0.0325531
ENSMUSG00000054252	Fgfr3	-0.413111	0.0461428
ENSMUSG00000031783	Polr2c	-0.412147	0.0321218
ENSMUSG00000026988	Wdsub1	-0.401725	0.0473337
ENSMUSG00000034107	Ano7	-0.397277	0.0217701
ENSMUSG00000020105	Lrig3	-0.362417	0.0192169
ENSMUSG00000021094	Dhrs7	-0.35863	0.0480198
ENSMUSG00000066877	Nck2	-0.285037	0.0303244
ENSMUSG00000046034	Otulin	0.312188	0.0485565
ENSMUSG00000021540	Smad5	0.336325	0.0458203
ENSMUSG00000024927	Rela	0.338234	0.040106
ENSMUSG00000021400	Wrnip1	0.349003	0.0480198
ENSMUSG00000020415	Pttg1	0.366237	0.0410325
ENSMUSG00000036887	C1qa	0.413509	0.0480198
ENSMUSG00000032041	Tirap	0.428682	0.0217701
ENSMUSG00000031557	Plekha2	0.455207	0.0283412
ENSMUSG00000050912	Tmem123	0.467544	0.0464553
ENSMUSG00000024999	Noc3l	0.475568	0.0412512
ENSMUSG00000011256	Adam19	0.479872	0.0346984
ENSMUSG00000026832	Cytip	0.509314	0.0329372
ENSMUSG00000031133	Arhgef6	0.549867	0.0439392
ENSMUSG00000037902	Sirpa	0.572556	0.0351488
ENSMUSG00000024691	Fam111a	0.584049	0.0270905
ENSMUSG00000043505	Gimap5	0.586269	0.0451114
ENSMUSG00000106990	Gm42547	0.587248	0.0234059
ENSMUSG00000035824	Tk2	0.596704	0.0446484
ENSMUSG00000061132	Blnk	0.600602	0.0341315
ENSMUSG00000050323	Ndufaf6	0.615619	0.0490125
ENSMUSG00000021186	Fbln5	0.618318	0.0433425
ENSMUSG00000008398	Elk3	0.619558	0.0308049
ENSMUSG00000038179	Slamf7	0.619855	0.0191835
ENSMUSG00000042082	Arsb	0.635156	0.040106
ENSMUSG00000026737	Pip4k2a	0.638797	0.0217701
ENSMUSG00000016206	H2-M3	0.644511	0.0474385
ENSMUSG00000028970	Abcb1b	0.644576	0.0259346
ENSMUSG00000026656	Fcgr2b	0.646123	0.0215099
ENSMUSG00000004698	Hdac9	0.649434	0.0458203
ENSMUSG00000031621	Isx	0.657152	0.0107024
ENSMUSG00000025316	Banp	0.702783	0.0356502
ENSMUSG00000044827	Tlr1	0.707265	0.0254334
ENSMUSG00000020834	Dhrs13	0.708787	0.0431768
ENSMUSG00000105553	Gm42514	0.716168	0.0321218
ENSMUSG00000002699	Lcp2	0.721555	0.0387976
ENSMUSG00000073471	Rsph3a	0.739734	0.0217951
ENSMUSG00000033033	Calhm2	0.73994	0.0267078
ENSMUSG00000056145	AI504432	0.7422	0.0485565
ENSMUSG00000040253	Gbp7	0.750645	0.0439392
ENSMUSG00000034595	Ppp1r18	0.757465	0.0482855
ENSMUSG00000021892	Sh3bp5	0.765949	0.0269779
ENSMUSG00000023008	Fmnl3	0.768579	0.0311631
ENSMUSG00000022885	St6gal1	0.770777	0.0080924
ENSMUSG00000028385	Snx30	0.771208	0.0412512
ENSMUSG00000029771	Irf5	0.77229	0.0243367
ENSMUSG00000069874	Irgm2	0.778158	0.0325199
ENSMUSG00000037860	Aim2	0.78042	0.0130792
ENSMUSG00000028480	Glipr2	0.780882	0.0340064
ENSMUSG00000040329	Il7	0.786296	0.0383309
ENSMUSG00000024677	Ms4a6b	0.788985	0.0122932
ENSMUSG00000031129	Slc9a9	0.795874	0.0187951
ENSMUSG00000025804	Ccr1	0.796475	0.0217701
ENSMUSG00000050777	Tmem37	0.802661	0.0412512
ENSMUSG00000049866	Arl4c	0.808736	0.00920457
ENSMUSG00000027333	Smox	0.809288	0.0412512
ENSMUSG00000027962	Vcam1	0.810424	0.00963374
ENSMUSG00000020077	Srgn	0.818879	0.0100882
ENSMUSG00000022639	Dubr	0.8197	0.0217701
ENSMUSG00000040723	Rcsd1	0.831011	0.0311631
ENSMUSG00000003418	St8sia6	0.831796	0.0114455
ENSMUSG00000036362	P2ry13	0.835859	0.0387976
ENSMUSG00000025422	Agap2	0.836912	0.0142802
ENSMUSG00000075602	Ly6a	0.842197	0.0286274
ENSMUSG00000022372	Sla	0.844423	0.0274692
ENSMUSG00000016087	Fli1	0.846477	0.0256642
ENSMUSG00000037405	Icam1	0.850261	0.0307999
ENSMUSG00000029298	Gbp9	0.854919	0.00293345
ENSMUSG00000036353	P2ry12	0.855632	0.0217701
ENSMUSG00000028874	Fgr	0.864962	0.0114992
ENSMUSG00000029657	Hsph1	0.867172	0.0280234
ENSMUSG00000009292	Trpm2	0.871028	0.0217701
ENSMUSG00000023274	Cd4	0.876769	0.0256642
ENSMUSG00000021451	Sema4d	0.884787	0.0376972
ENSMUSG00000024349	Tmem173	0.885497	0.0392445
ENSMUSG00000078920	Ifi47	0.885702	0.0349927
ENSMUSG00000044456	Rin3	0.887642	0.00712626
ENSMUSG00000026430	Rassf5	0.88785	0.0217701
ENSMUSG00000034786	Gpsm3	0.892438	0.0346984
ENSMUSG00000063286	Gm8995	0.894414	0.0474385
ENSMUSG00000040990	Sh3kbp1	0.902911	0.0346984
ENSMUSG00000039997	Ifi203	0.905136	0.0236697
ENSMUSG00000021356	Irf4	0.912485	0.012494
ENSMUSG00000045165	AI467606	0.918242	0.0340064
ENSMUSG00000021880	Rnase6	0.919351	0.0259346
ENSMUSG00000071714	Csf2rb2	0.919621	0.040106
ENSMUSG00000029581	Fscn1	0.929702	0.0453986
ENSMUSG00000028581	Laptm5	0.930678	0.0479328
ENSMUSG00000054203	Ifi205	0.932337	0.0412512
ENSMUSG00000048163	Selplg	0.942517	0.0122932
ENSMUSG00000022831	Hcls1	0.943236	0.0321218
ENSMUSG00000024737	Slc15a3	0.943439	0.0254181
ENSMUSG00000079363	Gbp4	0.952166	0.0114455
ENSMUSG00000010142	Tnfrsf13b	0.953916	0.0321218
ENSMUSG00000021423	Ly86	0.954058	0.00712626
ENSMUSG00000022488	Nckap1l	0.969989	0.0254334
ENSMUSG00000021281	Tnfaip2	0.977126	0.00712626
ENSMUSG00000001741	Il16	0.989065	0.0470759
ENSMUSG00000055148	Klf2	0.996358	0.0274692
ENSMUSG00000072620	Slfn2	1.00843	0.0228174
ENSMUSG00000074151	Nlrc5	1.00966	0.0407228
ENSMUSG00000049744	Arhgap15	1.01099	0.0311631
ENSMUSG00000024965	Fermt3	1.01116	0.0080924
ENSMUSG00000035208	Slfn8	1.02582	0.00712626
ENSMUSG00000073409	H2-Q6	1.02982	0.0254334
ENSMUSG00000015619	Gata3	1.03549	0.0454099
ENSMUSG00000047867	Gimap6	1.05014	0.0434539
ENSMUSG00000040747	Cd53	1.05077	0.0492398
ENSMUSG00000054072	Iigp1	1.06611	0.009
ENSMUSG00000057766	Ankrd29	1.06804	0.0325199
ENSMUSG00000016756	Cmah	1.07117	0.0254181
ENSMUSG00000051998	Lax1	1.07144	0.0259346
ENSMUSG00000030830	Itgal	1.07265	0.0254181
ENSMUSG00000026117	Zap70	1.07428	0.0265456
ENSMUSG00000070691	Runx3	1.0803	0.0217951
ENSMUSG00000051735	Rinl	1.08277	0.0114455
ENSMUSG00000021457	Syk	1.08341	0.0217701
ENSMUSG00000022686	B3gnt5	1.08732	0.0254334
ENSMUSG00000040345	Arhgap9	1.09033	0.0114455
ENSMUSG00000037754	Ppp1r16b	1.09136	0.0243367
ENSMUSG00000070031	Sp140	1.09809	0.0274692
ENSMUSG00000026786	Apbb1ip	1.10953	0.0234059
ENSMUSG00000051457	Spn	1.11686	0.0321218
ENSMUSG00000029603	Dtx1	1.12162	0.0491607
ENSMUSG00000063415	Cyp26b1	1.12697	0.0424231
ENSMUSG00000034438	Gbp8	1.12853	0.00793052
ENSMUSG00000042351	Grap2	1.13661	0.0424231
ENSMUSG00000056917	Sipa1	1.1371	0.0293135
ENSMUSG00000070034	Sp110	1.14149	0.0259346
ENSMUSG00000064065	Ipcef1	1.14412	0.0312983
ENSMUSG00000069893	9930111J21Rik1	1.14485	0.00920457
ENSMUSG00000041481	Serpina3g	1.15599	0.0080924
ENSMUSG00000026012	Cd28	1.16502	0.0119279
ENSMUSG00000000682	Cd52	1.17328	0.0485565
ENSMUSG00000064262	Gimap8	1.18625	0.0217951
ENSMUSG00000038843	Gcnt1	1.18921	0.0325199
ENSMUSG00000016496	Cd274	1.18943	0.0341315
ENSMUSG00000001128	Cfp	1.19646	0.00920457
ENSMUSG00000045092	S1pr1	1.19748	0.0254099
ENSMUSG00000000486	37135	1.20762	0.0256642
ENSMUSG00000032053	Pou2af1	1.22661	0.0217951
ENSMUSG00000069892	9930111J21Rik2	1.23168	0.00793052
ENSMUSG00000030790	Adm	1.24197	0.0480198
ENSMUSG00000024986	Hhex	1.2467	0.0254334
ENSMUSG00000028071	Sh2d2a	1.2505	0.0383309
ENSMUSG00000055805	Fmnl1	1.25753	0.0383309
ENSMUSG00000054435	Gimap4	1.26073	0.0147125
ENSMUSG00000045322	Tlr9	1.2664	0.032809
ENSMUSG00000095771	Igkv14-111	1.27717	0.0268941
ENSMUSG00000056290	Ms4a4b	1.3092	0.0293135
ENSMUSG00000031165	Was	1.31278	0.0412512
ENSMUSG00000015950	Ncf1	1.31786	0.0217701
ENSMUSG00000045730	Adrb2	1.32489	0.0312983
ENSMUSG00000031304	Il2rg	1.34131	0.0256642
ENSMUSG00000045382	Cxcr4	1.35095	0.0341315
ENSMUSG00000018654	Ikzf1	1.35238	0.0132699
ENSMUSG00000021624	Cd180	1.36031	0.0479328
ENSMUSG00000068893	Sprr2a2	1.3873	0.0215099
ENSMUSG00000073902	Gm1966	1.3921	0.0217951
ENSMUSG00000037138	Aff3	1.39985	0.0114992
ENSMUSG00000022439	Parvg	1.40596	0.0321218
ENSMUSG00000055116	Arntl	1.44151	0.0256642
ENSMUSG00000060924	Csmd1	1.45211	0.0259346
ENSMUSG00000050921	P2ry10	1.4627	0.0343432
ENSMUSG00000027375	Mal	1.46858	0.0217701
ENSMUSG00000006403	Adamts4	1.49347	0.0268941
ENSMUSG00000037337	Map4k1	1.49908	0.0321218
ENSMUSG00000050520	Cldn8	1.50027	0.0132699
ENSMUSG00000030220	Arhgdib	1.51058	0.0401687
ENSMUSG00000034634	Ly6d	1.52989	0.0283412
ENSMUSG00000052415	Tchh	1.53568	0.0100882
ENSMUSG00000076498	Trbc2	1.53571	0.0274692
ENSMUSG00000070000	Fcho1	1.54002	0.0217951
ENSMUSG00000058470	Gm8369	1.56137	0.0325531
ENSMUSG00000076564	Igkv12-46	1.57158	0.0370437
ENSMUSG00000037849	Ifi206	1.57358	0.0141318
ENSMUSG00000005465	Il27ra	1.58651	0.0217701
ENSMUSG00000052142	Rasal3	1.59077	0.0132053
ENSMUSG00000020310	Madcam1	1.59159	0.040106
ENSMUSG00000041202	Pla2g2d	1.606	0.0495889
ENSMUSG00000022876	Samsn1	1.63435	0.00793052
ENSMUSG00000093894	Ighv1-53	1.64556	0.0217701
ENSMUSG00000034959	Rubcnl	1.65375	0.0474385
ENSMUSG00000094797	Igkv6-15	1.6554	0.0461428
ENSMUSG00000043263	Ifi209	1.66479	0.0268941
ENSMUSG00000029417	Cxcl9	1.67254	0.00793052
ENSMUSG00000099757	BE692007	1.69403	0.0215099
ENSMUSG00000053541	Gm4759	1.71043	0.0246341
ENSMUSG00000031101	Sash3	1.74623	0.0254334
ENSMUSG00000056749	Nfil3	1.79591	0.0114992
ENSMUSG00000076928	Trac	1.79642	0.0309419
ENSMUSG00000078853	Igtp	1.81228	0.00793052
ENSMUSG00000008496	Pou2f2	1.91695	0.0191835
ENSMUSG00000030156	Cd69	1.9263	0.0285092
ENSMUSG00000097615	Gm2061	1.98845	0.00310228
ENSMUSG00000064267	Hvcn1	2.00727	0.0401687
ENSMUSG00000030745	Il21r	2.06351	0.0470554
ENSMUSG00000003379	Cd79a	2.11149	0.0433425
ENSMUSG00000096979	Gm26880	2.15858	0.0217701
ENSMUSG00000095285	Ighv5-9	2.20206	0.0259346
ENSMUSG00000015314	Slamf6	2.21733	0.0283412
ENSMUSG00000023078	Cxcl13	2.26966	0.0381957
ENSMUSG00000040592	Cd79b	2.27845	0.0325199
ENSMUSG00000050010	Shisa3	2.3054	0.0217701
ENSMUSG00000105128	Gm42870	2.31493	0.0458203
ENSMUSG00000050600	Zfp831	2.36027	0.0444577
ENSMUSG00000094689	Ighv1-81	2.52423	0.00712626
ENSMUSG00000096020	Ighv1-75	2.53129	0.0412512
ENSMUSG00000094652	Ighv1-42	2.65476	0.0470542
ENSMUSG00000095642	Ighv14-3	2.7561	0.0080924
ENSMUSG00000076614	Ighg1	2.78872	0.0256642
ENSMUSG00000076586	Igkv8-21	2.80274	0.0254334
ENSMUSG00000094322	Ighv9-4	3.41252	0.041193
ENSMUSG00000094194	Ighv5-16	3.72499	0.0217951
ENSMUSG00000095200	Ighv1-7	5.09079	0.00712626
ENSMUSG00000076545	Igkv4-72	5.32674	0.0283412

## Sheet: S4.2
Metformin Targets Intestinal Immune System Signaling Pathways in High-Fat Diet-Induced Mouse Model of Obesity and Insulin Resistance Monta Brīvība, Laila Silamiķele, Ineta Kalniņa, Ivars Silamiķelis, Līga Birzniece, Laura Ansone, Lauma Jagare, Ilze Elbere, Jānis Kloviņš
Supplementary Table 4.2 KEGG pathway analysis for the list of differentially expressed genes identified by comparing control diet-fed animals receiving metformin against control diet-fed animals without metformin treatment (CDmetf VS CD)
Pathway	Gene count	PValue	Genes
mmu04514:Cell adhesion molecules (CAMs)	12	8.78798e-06	ENSMUSG00000051457, ENSMUSG00000023274, ENSMUSG00000048163, ENSMUSG00000030830, ENSMUSG00000026012, ENSMUSG00000016206, ENSMUSG00000020310, ENSMUSG00000027962, ENSMUSG00000050520, ENSMUSG00000037405, ENSMUSG00000073409, ENSMUSG00000016496
mmu05340:Primary immunodeficiency	6	7.62245e-05	ENSMUSG00000061132, ENSMUSG00000023274, ENSMUSG00000031304, ENSMUSG00000010142, ENSMUSG00000026117, ENSMUSG00000003379
mmu04670:Leukocyte transendothelial migration	8	0.000928823	ENSMUSG00000030830, ENSMUSG00000045382, ENSMUSG00000027962, ENSMUSG00000026430, ENSMUSG00000056917, ENSMUSG00000050520, ENSMUSG00000037405, ENSMUSG00000015950
mmu04064:NF-kappa B signaling pathway	7	0.0017514	ENSMUSG00000061132, ENSMUSG00000027962, ENSMUSG00000032041, ENSMUSG00000024927, ENSMUSG00000037405, ENSMUSG00000021457, ENSMUSG00000026117
mmu04660:T cell receptor signaling pathway	7	0.00215272	ENSMUSG00000023274, ENSMUSG00000026012, ENSMUSG00000066877, ENSMUSG00000002699, ENSMUSG00000042351, ENSMUSG00000024927, ENSMUSG00000026117
mmu04662:B cell receptor signaling pathway	6	0.00227449	ENSMUSG00000061132, ENSMUSG00000040592, ENSMUSG00000026656, ENSMUSG00000024927, ENSMUSG00000021457, ENSMUSG00000003379
mmu05150:Staphylococcus aureus infection	5	0.00420754	ENSMUSG00000048163, ENSMUSG00000036887, ENSMUSG00000030830, ENSMUSG00000026656, ENSMUSG00000037405
mmu04380:Osteoclast differentiation	7	0.00641879	ENSMUSG00000061132, ENSMUSG00000002699, ENSMUSG00000026656, ENSMUSG00000037902, ENSMUSG00000024927, ENSMUSG00000021457, ENSMUSG00000015950
mmu05169:Epstein-Barr virus infection	7	0.00921515	ENSMUSG00000051457, ENSMUSG00000030830, ENSMUSG00000016206, ENSMUSG00000024927, ENSMUSG00000037405, ENSMUSG00000073409, ENSMUSG00000021457
mmu04620:Toll-like receptor signaling pathway	6	0.0107898	ENSMUSG00000045322, ENSMUSG00000029417, ENSMUSG00000032041, ENSMUSG00000024927, ENSMUSG00000029771, ENSMUSG00000044827
mmu04060:Cytokine-cytokine receptor interaction	9	0.0147718	ENSMUSG00000045382, ENSMUSG00000029417, ENSMUSG00000071714, ENSMUSG00000023078, ENSMUSG00000030745, ENSMUSG00000031304, ENSMUSG00000010142, ENSMUSG00000025804, ENSMUSG00000040329
mmu04062:Chemokine signaling pathway	8	0.0150997	ENSMUSG00000028874, ENSMUSG00000031165, ENSMUSG00000045382, ENSMUSG00000029417, ENSMUSG00000024927, ENSMUSG00000023078, ENSMUSG00000025804, ENSMUSG00000015950
mmu04672:Intestinal immune network for IgA production	4	0.0178851	ENSMUSG00000026012, ENSMUSG00000020310, ENSMUSG00000045382, ENSMUSG00000010142
mmu05416:Viral myocarditis	5	0.020522	ENSMUSG00000030830, ENSMUSG00000026012, ENSMUSG00000016206, ENSMUSG00000037405, ENSMUSG00000073409
mmu05144:Malaria	4	0.0254577	ENSMUSG00000045322, ENSMUSG00000030830, ENSMUSG00000027962, ENSMUSG00000037405

## Sheet: S4.3
Metformin Targets Intestinal Immune System Signaling Pathways in High-Fat Diet-Induced Mouse Model of Obesity and Insulin Resistance Monta Brīvība, Laila Silamiķele, Ineta Kalniņa, Ivars Silamiķelis, Līga Birzniece, Laura Ansone, Lauma Jagare, Ilze Elbere, Jānis Kloviņš
Supplementary Table 4.3 Gene ontology analysis for the list of differentially expressed genes identified by comparing high-fat diet-fed animals against control diet-fed (CDmetf VS CD) animals with no metfomin treatment (only statistically significant results are shown)
Ontology	Term	Gene count	P-value	Genes
Biological Process	GO:0002376~immune system process	26	9.95044e-13	ENSMUSG00000036887, ENSMUSG00000037860, ENSMUSG00000015619, ENSMUSG00000046034, ENSMUSG00000010142, ENSMUSG00000021457, ENSMUSG00000021624, ENSMUSG00000024349, ENSMUSG00000070034, ENSMUSG00000001128, ENSMUSG00000074151, ENSMUSG00000015314, ENSMUSG00000032041, ENSMUSG00000003379, ENSMUSG00000021423, ENSMUSG00000023274, ENSMUSG00000028874, ENSMUSG00000026405, ENSMUSG00000029771, ENSMUSG00000026117,…
Biological Process	GO:0035458~cellular response to interferon-beta	10	5.33813e-10	ENSMUSG00000078920, ENSMUSG00000037860, ENSMUSG00000069893, ENSMUSG00000043263, ENSMUSG00000039997, ENSMUSG00000078853, ENSMUSG00000054203, ENSMUSG00000054072, ENSMUSG00000069874, ENSMUSG00000024349
Biological Process	GO:0045087~innate immune response	22	3.79083e-09	ENSMUSG00000021423, ENSMUSG00000036887, ENSMUSG00000028874, ENSMUSG00000037860, ENSMUSG00000024927, ENSMUSG00000026405, ENSMUSG00000029771, ENSMUSG00000046034, ENSMUSG00000015619, ENSMUSG00000021457, ENSMUSG00000026117, ENSMUSG00000021624, ENSMUSG00000054072, ENSMUSG00000024349, ENSMUSG00000045322, ENSMUSG00000070034, ENSMUSG00000001128, ENSMUSG00000074151, ENSMUSG00000015314, ENSMUSG00000032041,…
Biological Process	GO:0006955~immune response	16	3.78436e-07	ENSMUSG00000023274, ENSMUSG00000002699, ENSMUSG00000031165, ENSMUSG00000026656, ENSMUSG00000029417, ENSMUSG00000025804, ENSMUSG00000026117, ENSMUSG00000045322, ENSMUSG00000056749, ENSMUSG00000061132, ENSMUSG00000026012, ENSMUSG00000051998, ENSMUSG00000023078, ENSMUSG00000040329, ENSMUSG00000016496, ENSMUSG00000044827
Biological Process	GO:0042102~positive regulation of T cell proliferation	9	5.07129e-07	ENSMUSG00000022488, ENSMUSG00000051457, ENSMUSG00000023274, ENSMUSG00000030830, ENSMUSG00000026012, ENSMUSG00000066877, ENSMUSG00000027962, ENSMUSG00000031101, ENSMUSG00000016496
Biological Process	GO:0007166~cell surface receptor signaling pathway	13	6.11779e-06	ENSMUSG00000051457, ENSMUSG00000040747, ENSMUSG00000040592, ENSMUSG00000025875, ENSMUSG00000023274, ENSMUSG00000030830, ENSMUSG00000026656, ENSMUSG00000032041, ENSMUSG00000023078, ENSMUSG00000010142, ENSMUSG00000021457, ENSMUSG00000016496, ENSMUSG00000003379
Biological Process	GO:0045579~positive regulation of B cell differentiation	5	3.93586e-05	ENSMUSG00000022488, ENSMUSG00000031304, ENSMUSG00000021457, ENSMUSG00000026117, ENSMUSG00000018654
Biological Process	GO:0006954~inflammatory response	14	0.000123803	ENSMUSG00000021423, ENSMUSG00000037860, ENSMUSG00000029417, ENSMUSG00000024927, ENSMUSG00000025804, ENSMUSG00000021624, ENSMUSG00000026117, ENSMUSG00000045322, ENSMUSG00000004698, ENSMUSG00000023078, ENSMUSG00000032041, ENSMUSG00000063415, ENSMUSG00000044827, ENSMUSG00000015950
Biological Process	GO:0007159~leukocyte cell-cell adhesion	5	0.000129751	ENSMUSG00000030830, ENSMUSG00000024965, ENSMUSG00000027962, ENSMUSG00000037405, ENSMUSG00000021457
Biological Process	GO:0002250~adaptive immune response	9	0.000159175	ENSMUSG00000040592, ENSMUSG00000023274, ENSMUSG00000015314, ENSMUSG00000051998, ENSMUSG00000010142, ENSMUSG00000021457, ENSMUSG00000026117, ENSMUSG00000038179, ENSMUSG00000003379
Biological Process	GO:0008360~regulation of cell shape	9	0.000159175	ENSMUSG00000049744, ENSMUSG00000028874, ENSMUSG00000023008, ENSMUSG00000021451, ENSMUSG00000040990, ENSMUSG00000055805, ENSMUSG00000068893, ENSMUSG00000037405, ENSMUSG00000030498
Biological Process	GO:0042832~defense response to protozoan	5	0.000317715	ENSMUSG00000029298, ENSMUSG00000040253, ENSMUSG00000054072, ENSMUSG00000021356, ENSMUSG00000069874
Biological Process	GO:0002291~T cell activation via T cell receptor contact with antigen bound to MHC molecule on antigen presenting cell	3	0.000362538	ENSMUSG00000030830, ENSMUSG00000026786, ENSMUSG00000037405
Biological Process	GO:0050901~leukocyte tethering or rolling	4	0.000549853	ENSMUSG00000048163, ENSMUSG00000020310, ENSMUSG00000027962, ENSMUSG00000038843
Biological Process	GO:0009617~response to bacterium	5	0.000581388	ENSMUSG00000070034, ENSMUSG00000026656, ENSMUSG00000032041, ENSMUSG00000024927, ENSMUSG00000015950
Biological Process	GO:0050830~defense response to Gram-positive bacterium	7	0.000582704	ENSMUSG00000028874, ENSMUSG00000030790, ENSMUSG00000032041, ENSMUSG00000029298, ENSMUSG00000040253, ENSMUSG00000005465, ENSMUSG00000015950
Biological Process	GO:0045944~positive regulation of transcription from RNA polymerase II promoter	23	0.0015475	ENSMUSG00000016087, ENSMUSG00000066877, ENSMUSG00000022831, ENSMUSG00000008496, ENSMUSG00000055116, ENSMUSG00000024927, ENSMUSG00000029771, ENSMUSG00000015619, ENSMUSG00000025422, ENSMUSG00000070691, ENSMUSG00000024349, ENSMUSG00000045092, ENSMUSG00000021356, ENSMUSG00000018654, ENSMUSG00000045322, ENSMUSG00000055148, ENSMUSG00000074151, ENSMUSG00000008398, ENSMUSG00000026012, ENSMUSG00000021540,…
Biological Process	GO:0006952~defense response	7	0.00184028	ENSMUSG00000078920, ENSMUSG00000026656, ENSMUSG00000069893, ENSMUSG00000024927, ENSMUSG00000078853, ENSMUSG00000044827, ENSMUSG00000069874
Biological Process	GO:0006935~chemotaxis	7	0.00200693	ENSMUSG00000022488, ENSMUSG00000045382, ENSMUSG00000029417, ENSMUSG00000023078, ENSMUSG00000025804, ENSMUSG00000001741, ENSMUSG00000045092
Biological Process	GO:0050850~positive regulation of calcium-mediated signaling	4	0.00227319	ENSMUSG00000023274, ENSMUSG00000030830, ENSMUSG00000021457, ENSMUSG00000026117
Biological Process	GO:0050853~B cell receptor signaling pathway	5	0.00318899	ENSMUSG00000022488, ENSMUSG00000040592, ENSMUSG00000021457, ENSMUSG00000026117, ENSMUSG00000003379
Biological Process	GO:0007229~integrin-mediated signaling pathway	6	0.00372706	ENSMUSG00000030830, ENSMUSG00000028874, ENSMUSG00000020310, ENSMUSG00000024965, ENSMUSG00000011256, ENSMUSG00000021457
Biological Process	GO:0042113~B cell activation	4	0.00394083	ENSMUSG00000061132, ENSMUSG00000004698, ENSMUSG00000051998, ENSMUSG00000003379
Biological Process	GO:0044406~adhesion of symbiont to host	3	0.00416389	ENSMUSG00000029298, ENSMUSG00000037405, ENSMUSG00000040253
Biological Process	GO:0050731~positive regulation of peptidyl-tyrosine phosphorylation	6	0.00529281	ENSMUSG00000023274, ENSMUSG00000021451, ENSMUSG00000022831, ENSMUSG00000054252, ENSMUSG00000037405, ENSMUSG00000021457
Biological Process	GO:0042742~defense response to bacterium	8	0.00544636	ENSMUSG00000051457, ENSMUSG00000006403, ENSMUSG00000016206, ENSMUSG00000023078, ENSMUSG00000021457, ENSMUSG00000044827, ENSMUSG00000069874, ENSMUSG00000015950
Biological Process	GO:0014068~positive regulation of phosphatidylinositol 3-kinase signaling	5	0.0055011	ENSMUSG00000026012, ENSMUSG00000028874, ENSMUSG00000021451, ENSMUSG00000022831, ENSMUSG00000025422
Biological Process	GO:0046641~positive regulation of alpha-beta T cell proliferation	3	0.00626956	ENSMUSG00000026012, ENSMUSG00000021457, ENSMUSG00000026117
Biological Process	GO:0042130~negative regulation of T cell proliferation	4	0.00975014	ENSMUSG00000051457, ENSMUSG00000016206, ENSMUSG00000041202, ENSMUSG00000016496
Biological Process	GO:0045060~negative thymic T cell selection	3	0.0101497	ENSMUSG00000051457, ENSMUSG00000026012, ENSMUSG00000026117
Biological Process	GO:0033630~positive regulation of cell adhesion mediated by integrin	3	0.0116266	ENSMUSG00000022488, ENSMUSG00000021457, ENSMUSG00000026117
Biological Process	GO:0002690~positive regulation of leukocyte chemotaxis	3	0.0116266	ENSMUSG00000029417, ENSMUSG00000023078, ENSMUSG00000034786
Biological Process	GO:0030890~positive regulation of B cell proliferation	4	0.0118885	ENSMUSG00000022488, ENSMUSG00000032041, ENSMUSG00000040329, ENSMUSG00000031101
Biological Process	GO:0030183~B cell differentiation	5	0.0124653	ENSMUSG00000004698, ENSMUSG00000040592, ENSMUSG00000024986, ENSMUSG00000003379, ENSMUSG00000018654
Biological Process	GO:0043306~positive regulation of mast cell degranulation	3	0.0131917	ENSMUSG00000028874, ENSMUSG00000021457, ENSMUSG00000026117
Biological Process	GO:0002224~toll-like receptor signaling pathway	3	0.0148427	ENSMUSG00000045322, ENSMUSG00000021624, ENSMUSG00000044827
Biological Process	GO:0050868~negative regulation of T cell activation	3	0.0148427	ENSMUSG00000051457, ENSMUSG00000041202, ENSMUSG00000051998
Biological Process	GO:0030218~erythrocyte differentiation	4	0.0160067	ENSMUSG00000021540, ENSMUSG00000022831, ENSMUSG00000015619, ENSMUSG00000018654
Biological Process	GO:0032753~positive regulation of interleukin-4 production	3	0.0183948	ENSMUSG00000026012, ENSMUSG00000015619, ENSMUSG00000031101
Biological Process	GO:0050852~T cell receptor signaling pathway	4	0.0188153	ENSMUSG00000026012, ENSMUSG00000002699, ENSMUSG00000015619, ENSMUSG00000026117
Biological Process	GO:0016477~cell migration	7	0.0197007	ENSMUSG00000029581, ENSMUSG00000066877, ENSMUSG00000037902, ENSMUSG00000045382, ENSMUSG00000023008, ENSMUSG00000040990, ENSMUSG00000045092
Biological Process	GO:0032729~positive regulation of interferon-gamma production	4	0.0198082	ENSMUSG00000015314, ENSMUSG00000016206, ENSMUSG00000031101, ENSMUSG00000005465
Biological Process	GO:0050829~defense response to Gram-negative bacterium	4	0.0240644	ENSMUSG00000045322, ENSMUSG00000023274, ENSMUSG00000030790, ENSMUSG00000054072
Biological Process	GO:0030595~leukocyte chemotaxis	3	0.0243174	ENSMUSG00000025804, ENSMUSG00000001741, ENSMUSG00000045092
Biological Process	GO:0045582~positive regulation of T cell differentiation	3	0.0243174	ENSMUSG00000015619, ENSMUSG00000040329, ENSMUSG00000026117
Biological Process	GO:0030335~positive regulation of cell migration	7	0.0255792	ENSMUSG00000028874, ENSMUSG00000024965, ENSMUSG00000045382, ENSMUSG00000021451, ENSMUSG00000025804, ENSMUSG00000016496, ENSMUSG00000045092
Biological Process	GO:0032733~positive regulation of interleukin-10 production	3	0.0264424	ENSMUSG00000045322, ENSMUSG00000026012, ENSMUSG00000031101
Biological Process	GO:0007267~cell-cell signaling	5	0.0275115	ENSMUSG00000054252, ENSMUSG00000023078, ENSMUSG00000045730, ENSMUSG00000025804, ENSMUSG00000040329
Biological Process	GO:0009987~cellular process	3	0.0286396	ENSMUSG00000016087, ENSMUSG00000055805, ENSMUSG00000020415
Biological Process	GO:0031295~T cell costimulation	3	0.0309072	ENSMUSG00000051457, ENSMUSG00000026012, ENSMUSG00000016496
Biological Process	GO:0043366~beta selection	2	0.0328183	ENSMUSG00000021457, ENSMUSG00000026117
Biological Process	GO:0009887~organ morphogenesis	5	0.0329174	ENSMUSG00000016087, ENSMUSG00000045382, ENSMUSG00000024927, ENSMUSG00000040329, ENSMUSG00000024986
Biological Process	GO:0051092~positive regulation of NF-kappaB transcription factor activity	5	0.0329174	ENSMUSG00000045322, ENSMUSG00000037860, ENSMUSG00000032041, ENSMUSG00000024927, ENSMUSG00000037405
Biological Process	GO:0032735~positive regulation of interleukin-12 production	3	0.0332433	ENSMUSG00000045322, ENSMUSG00000016206, ENSMUSG00000032041
Biological Process	GO:0035556~intracellular signal transduction	10	0.0338234	ENSMUSG00000031133, ENSMUSG00000061132, ENSMUSG00000002699, ENSMUSG00000051998, ENSMUSG00000026430, ENSMUSG00000037337, ENSMUSG00000032311, ENSMUSG00000021457, ENSMUSG00000026117, ENSMUSG00000021892
Biological Process	GO:0071356~cellular response to tumor necrosis factor	5	0.0338745	ENSMUSG00000055148, ENSMUSG00000027962, ENSMUSG00000024927, ENSMUSG00000015619, ENSMUSG00000037405
Biological Process	GO:0018108~peptidyl-tyrosine phosphorylation	4	0.0353001	ENSMUSG00000028874, ENSMUSG00000054252, ENSMUSG00000021457, ENSMUSG00000026117
Biological Process	GO:0030099~myeloid cell differentiation	3	0.0356463	ENSMUSG00000000317, ENSMUSG00000032041, ENSMUSG00000025804
Biological Process	GO:0032088~negative regulation of NF-kappaB transcription factor activity	4	0.0366889	ENSMUSG00000045322, ENSMUSG00000074151, ENSMUSG00000037860, ENSMUSG00000046034
Biological Process	GO:0051607~defense response to virus	6	0.0382428	ENSMUSG00000045322, ENSMUSG00000035208, ENSMUSG00000074151, ENSMUSG00000029417, ENSMUSG00000029771, ENSMUSG00000024349
Biological Process	GO:0071346~cellular response to interferon-gamma	4	0.0395497	ENSMUSG00000034438, ENSMUSG00000079363, ENSMUSG00000029298, ENSMUSG00000040253
Biological Process	GO:0032715~negative regulation of interleukin-6 production	3	0.0432387	ENSMUSG00000022488, ENSMUSG00000045322, ENSMUSG00000055148
Biological Process	GO:0002283~neutrophil activation involved in immune response	2	0.0435178	ENSMUSG00000021457, ENSMUSG00000026117
Biological Process	GO:0043372~positive regulation of CD4-positive, alpha-beta T cell differentiation	2	0.0435178	ENSMUSG00000022488, ENSMUSG00000031101
Biological Process	GO:0030032~lamellipodium assembly	3	0.0486031	ENSMUSG00000031133, ENSMUSG00000066877, ENSMUSG00000045092
Cellular Component	GO:0009897~external side of plasma membrane	23	4.86165e-12	ENSMUSG00000030156, ENSMUSG00000051457, ENSMUSG00000023274, ENSMUSG00000030830, ENSMUSG00000026656, ENSMUSG00000075602, ENSMUSG00000029417, ENSMUSG00000037405, ENSMUSG00000010142, ENSMUSG00000025804, ENSMUSG00000045092, ENSMUSG00000036353, ENSMUSG00000050912, ENSMUSG00000040592, ENSMUSG00000026012, ENSMUSG00000016206, ENSMUSG00000027962, ENSMUSG00000045382, ENSMUSG00000031304, ENSMUSG00000011256,…
Cellular Component	GO:0016020~membrane	117	8.70293e-09	ENSMUSG00000030830, ENSMUSG00000024965, ENSMUSG00000026737, ENSMUSG00000010142, ENSMUSG00000022843, ENSMUSG00000021457, ENSMUSG00000021624, ENSMUSG00000034936, ENSMUSG00000050323, ENSMUSG00000059336, ENSMUSG00000034107, ENSMUSG00000027962, ENSMUSG00000021451, ENSMUSG00000032041, ENSMUSG00000022439, ENSMUSG00000028581, ENSMUSG00000003379, ENSMUSG00000051457, ENSMUSG00000037902, ENSMUSG00000075602,…
Cellular Component	GO:0005887~integral component of plasma membrane	28	8.31263e-05	ENSMUSG00000056290, ENSMUSG00000040747, ENSMUSG00000038963, ENSMUSG00000025875, ENSMUSG00000026656, ENSMUSG00000010142, ENSMUSG00000022843, ENSMUSG00000041695, ENSMUSG00000021624, ENSMUSG00000036353, ENSMUSG00000059336, ENSMUSG00000009292, ENSMUSG00000015314, ENSMUSG00000021451, ENSMUSG00000054252, ENSMUSG00000045730, ENSMUSG00000050921, ENSMUSG00000003379, ENSMUSG00000028581, ENSMUSG00000051457,…
Cellular Component	GO:0001772~immunological synapse	5	0.000472781	ENSMUSG00000040747, ENSMUSG00000030830, ENSMUSG00000026012, ENSMUSG00000037405, ENSMUSG00000026117
Cellular Component	GO:0005911~cell-cell junction	9	0.00155587	ENSMUSG00000029581, ENSMUSG00000031133, ENSMUSG00000040747, ENSMUSG00000030830, ENSMUSG00000002699, ENSMUSG00000031165, ENSMUSG00000045382, ENSMUSG00000040990, ENSMUSG00000026117
Cellular Component	GO:0019815~B cell receptor complex	3	0.00234484	ENSMUSG00000040592, ENSMUSG00000021457, ENSMUSG00000003379
Cellular Component	GO:0005886~plasma membrane	72	0.00263345	ENSMUSG00000038963, ENSMUSG00000030830, ENSMUSG00000026737, ENSMUSG00000022843, ENSMUSG00000021457, ENSMUSG00000021624, ENSMUSG00000001741, ENSMUSG00000034936, ENSMUSG00000029581, ENSMUSG00000059336, ENSMUSG00000009292, ENSMUSG00000026012, ENSMUSG00000015314, ENSMUSG00000034107, ENSMUSG00000027962, ENSMUSG00000021451, ENSMUSG00000032041, ENSMUSG00000003379, ENSMUSG00000022439, ENSMUSG00000023274,…
Cellular Component	GO:0020005~symbiont-containing vacuole membrane	3	0.00310428	ENSMUSG00000029298, ENSMUSG00000040253, ENSMUSG00000054072
Cellular Component	GO:0009986~cell surface	16	0.00350794	ENSMUSG00000051457, ENSMUSG00000040747, ENSMUSG00000023274, ENSMUSG00000030830, ENSMUSG00000026656, ENSMUSG00000037405, ENSMUSG00000034634, ENSMUSG00000036353, ENSMUSG00000042082, ENSMUSG00000026012, ENSMUSG00000027962, ENSMUSG00000045382, ENSMUSG00000054252, ENSMUSG00000073409, ENSMUSG00000021730, ENSMUSG00000016496
Cellular Component	GO:0005737~cytoplasm	89	0.0104962	ENSMUSG00000028385, ENSMUSG00000037138, ENSMUSG00000002699, ENSMUSG00000031165, ENSMUSG00000031783, ENSMUSG00000037860, ENSMUSG00000026737, ENSMUSG00000024927, ENSMUSG00000046034, ENSMUSG00000030498, ENSMUSG00000021457, ENSMUSG00000021356, ENSMUSG00000001741, ENSMUSG00000034936, ENSMUSG00000029581, ENSMUSG00000004035, ENSMUSG00000028706, ENSMUSG00000074151, ENSMUSG00000029027, ENSMUSG00000026430,…
Cellular Component	GO:0042101~T cell receptor complex	3	0.0110774	ENSMUSG00000026786, ENSMUSG00000021457, ENSMUSG00000026117
Cellular Component	GO:0045121~membrane raft	8	0.0238494	ENSMUSG00000023274, ENSMUSG00000026012, ENSMUSG00000026656, ENSMUSG00000037405, ENSMUSG00000027375, ENSMUSG00000026117, ENSMUSG00000044827, ENSMUSG00000003379
Cellular Component	GO:0005764~lysosome	9	0.0276988	ENSMUSG00000042082, ENSMUSG00000045322, ENSMUSG00000083282, ENSMUSG00000009292, ENSMUSG00000024737, ENSMUSG00000045382, ENSMUSG00000043505, ENSMUSG00000054252, ENSMUSG00000028581
Cellular Component	GO:0005794~Golgi apparatus	21	0.0327712	ENSMUSG00000027375, ENSMUSG00000041695, ENSMUSG00000020077, ENSMUSG00000038843, ENSMUSG00000022885, ENSMUSG00000054072, ENSMUSG00000024349, ENSMUSG00000042082, ENSMUSG00000040592, ENSMUSG00000064262, ENSMUSG00000027962, ENSMUSG00000022686, ENSMUSG00000051998, ENSMUSG00000028480, ENSMUSG00000054252, ENSMUSG00000073409, ENSMUSG00000003418, ENSMUSG00000011256, ENSMUSG00000044827, ENSMUSG00000069874,…
Cellular Component	GO:0002102~podosome	3	0.0464448	ENSMUSG00000029581, ENSMUSG00000024965, ENSMUSG00000027962
Molecular Function	GO:0017124~SH3 domain binding	10	8.02007e-06	ENSMUSG00000031165, ENSMUSG00000037902, ENSMUSG00000029603, ENSMUSG00000022831, ENSMUSG00000040990, ENSMUSG00000011256, ENSMUSG00000020415, ENSMUSG00000028071, ENSMUSG00000021892, ENSMUSG00000015950
Molecular Function	GO:0005525~GTP binding	17	8.03914e-06	ENSMUSG00000047867, ENSMUSG00000069892, ENSMUSG00000069893, ENSMUSG00000079363, ENSMUSG00000043505, ENSMUSG00000029298, ENSMUSG00000025422, ENSMUSG00000054072, ENSMUSG00000034936, ENSMUSG00000064262, ENSMUSG00000078920, ENSMUSG00000049866, ENSMUSG00000034438, ENSMUSG00000078853, ENSMUSG00000040253, ENSMUSG00000054435, ENSMUSG00000069874
Molecular Function	GO:0003924~GTPase activity	11	0.000141009	ENSMUSG00000078920, ENSMUSG00000069893, ENSMUSG00000034438, ENSMUSG00000079363, ENSMUSG00000029298, ENSMUSG00000078853, ENSMUSG00000040253, ENSMUSG00000025422, ENSMUSG00000030220, ENSMUSG00000054072, ENSMUSG00000069874
Molecular Function	GO:0005515~protein binding	67	0.000957607	ENSMUSG00000002699, ENSMUSG00000031165, ENSMUSG00000024965, ENSMUSG00000031783, ENSMUSG00000037860, ENSMUSG00000024927, ENSMUSG00000015619, ENSMUSG00000020077, ENSMUSG00000021457, ENSMUSG00000021356, ENSMUSG00000001741, ENSMUSG00000029581, ENSMUSG00000055148, ENSMUSG00000021451, ENSMUSG00000029027, ENSMUSG00000026430, ENSMUSG00000037337, ENSMUSG00000032041, ENSMUSG00000003379, ENSMUSG00000025316,…
Molecular Function	GO:0001078~transcriptional repressor activity, RNA polymerase II core promoter proximal region sequence-specific binding	7	0.00355316	ENSMUSG00000056749, ENSMUSG00000024927, ENSMUSG00000015619, ENSMUSG00000043263, ENSMUSG00000024986, ENSMUSG00000039997, ENSMUSG00000054203
Molecular Function	GO:0005096~GTPase activator activity	9	0.00549779	ENSMUSG00000022488, ENSMUSG00000049744, ENSMUSG00000040345, ENSMUSG00000056917, ENSMUSG00000052142, ENSMUSG00000051735, ENSMUSG00000025422, ENSMUSG00000030220, ENSMUSG00000044456
Molecular Function	GO:0070491~repressing transcription factor binding	4	0.00560532	ENSMUSG00000004698, ENSMUSG00000024927, ENSMUSG00000055116, ENSMUSG00000024986
Molecular Function	GO:0000979~RNA polymerase II core promoter sequence-specific DNA binding	5	0.00706897	ENSMUSG00000056749, ENSMUSG00000074151, ENSMUSG00000021540, ENSMUSG00000015619, ENSMUSG00000018654
Molecular Function	GO:0045028~G-protein coupled purinergic nucleotide receptor activity	3	0.00920668	ENSMUSG00000036362, ENSMUSG00000050921, ENSMUSG00000036353
Molecular Function	GO:0001784~phosphotyrosine binding	3	0.0174007	ENSMUSG00000022876, ENSMUSG00000028874, ENSMUSG00000026117
Molecular Function	GO:0005178~integrin binding	5	0.027154	ENSMUSG00000021186, ENSMUSG00000024965, ENSMUSG00000027962, ENSMUSG00000037405, ENSMUSG00000021457
Molecular Function	GO:0001227~transcriptional repressor activity, RNA polymerase II transcription regulatory region sequence-specific binding	4	0.0281537	ENSMUSG00000000317, ENSMUSG00000031621, ENSMUSG00000024986, ENSMUSG00000018654
Molecular Function	GO:0035663~Toll-like receptor 2 binding	2	0.0336649	ENSMUSG00000032041, ENSMUSG00000044827
Molecular Function	GO:0005070~SH3/SH2 adaptor activity	3	0.0373538	ENSMUSG00000061132, ENSMUSG00000026012, ENSMUSG00000028071
Molecular Function	GO:0000977~RNA polymerase II regulatory region sequence-specific DNA binding	7	0.0405164	ENSMUSG00000056749, ENSMUSG00000000317, ENSMUSG00000024927, ENSMUSG00000015619, ENSMUSG00000024986, ENSMUSG00000070691, ENSMUSG00000018654
Molecular Function	GO:0008134~transcription factor binding	9	0.0417734	ENSMUSG00000004698, ENSMUSG00000024927, ENSMUSG00000055116, ENSMUSG00000015619, ENSMUSG00000043263, ENSMUSG00000024986, ENSMUSG00000039997, ENSMUSG00000054203, ENSMUSG00000024349
Molecular Function	GO:0003700~transcription factor activity, sequence-specific DNA binding	17	0.044069	ENSMUSG00000037138, ENSMUSG00000016087, ENSMUSG00000008496, ENSMUSG00000055116, ENSMUSG00000024927, ENSMUSG00000029771, ENSMUSG00000015619, ENSMUSG00000020364, ENSMUSG00000070691, ENSMUSG00000018654, ENSMUSG00000021356, ENSMUSG00000056749, ENSMUSG00000055148, ENSMUSG00000008398, ENSMUSG00000021540, ENSMUSG00000024986, ENSMUSG00000050600
Molecular Function	GO:0019865~immunoglobulin binding	2	0.044634	ENSMUSG00000023274, ENSMUSG00000026656
