# Supplementary material for: Metformin targets intestinal immune system signaling pathways in a high-fat diet-induced mouse model of obesity and insulin resistance
Source: Front Endocrinol (Lausanne). 2023 Sep 19;14:1232143. doi: 10.3389/fendo.2023.1232143 (PMC10546317; doi:10.3389/fendo.2023.1232143)
Supplement: Supplementary file 5 [file Table_5.xlsx]

## Sheet: S5.1
Metformin Targets Intestinal Immune System Signaling Pathways in High-Fat Diet-Induced Mouse Model of Obesity and Insulin Resistance Monta Brīvība, Laila Silamiķele, Ineta Kalniņa, Ivars Silamiķelis, Līga Birzniece, Laura Ansone, Lauma Jagare, Ilze Elbere, Jānis Kloviņš
Supplementary Table 5.1. Phenotypic measurements of experimental animals
Group	Animal No	Sex	Glucose (mmol/l)	Insulin (pmol/l)	HOMA_IR	Mass (g)	sIgA (ul/ml)
CD	1	Male	7.44	63.4616	0.35	34.6	104.115
	2	Male	11.28	143.844	1.2	24.21	56.9264
	3	Male	11.39	174.675	1.48	31.32	115.947
	4	Female	11.06	380.147	3.12	41.64	205.562
	5	Female	11.95	78.6451	0.7	29.56	60.2008
	6	Female	13.07	125.613	1.22	39.6	92.4677
Mean			11.0317	161.064	1.345	33.4883	105.87
Standard deviation			1.73633	104.925	0.876694	5.93379	54.2288
CD_Metf	7	Female	9.31	134.698	0.93	35.69	NA
	8	Male	9.27	127.45	0.88	31.77	64.03
	9	Male	9.72	105.988	0.76	25.27	46.6189
	10	Male	9.67	282.537	2.03	38.83	64.03
	11	Female	8.68	78.8335	0.51	30.86	96.7797
	12	Female	9.35	37.7474	0.26	31.15	119.059
Mean			9.33333	127.876	0.895	32.2617	78.1036
Standard deviation			0.340229	76.3482	0.556679	4.22733	29.2129
HFD	13	Male	12.24	916.108	8.32	52.38	179.441
	14	Male	14.58	652.055	7.06	54.03	112.255
	15	Female	15.37	415.08	4.74	51.76	71.328
	16	Female	7.82	1800.56	10.46	60.39	54.6831
	17	Female	15.62	2519.45	29.21	54.09	173.037
	18	Male	9.87	1918.17	14.06	54.26	NA
Mean			12.5833	1370.24	12.3083	54.485	118.149
Standard deviation			2.91956	757.237	8.092	2.80296	51.0378
HFD_Metf	19	Male	10.97	1011.53	8.24	51.65	50.742
	20	Male	11.73	315.697	2.75	49.69	33.2593
	21	Male	13.28	513.204	5.06	50.27	47.1006
	22	Female	9.3	2183.45	15.07	64.27	109.213
	23	Female	14.83	1682.04	18.51	54.39	52.9516
	24	Female	11.2	1133.17	9.42	49.06	45.8981
Mean			11.885	1139.85	9.84167	53.2217	56.5274
Standard deviation			1.76218	641.806	5.45244	5.23459	26.7032

## Sheet: S5.2
Metformin Targets Intestinal Immune System Signaling Pathways in High-Fat Diet-Induced Mouse Model of Obesity and Insulin Resistance Monta Brīvība, Laila Silamiķele, Ineta Kalniņa, Ivars Silamiķelis, Līga Birzniece, Laura Ansone, Lauma Jagare, Ilze Elbere, Jānis Kloviņš
Supplementary Table 5.2. Comparison of phenotypic measurements
Body Mass
Kruskall-Wallis test
	chi-squared	df	p-value
	17.633	3	0.0005235
Dunn's test
Comparison	Z	P.unadj	P.adj
CD vs CDMetf	0.163299	0.870283	1
CD vs HFD	-3.14351	0.00166934	0.010016
CDMetf vs HFD	-3.30681	0.000943645	0.00566187
CD vs HFDMetf	-2.57196	0.0101123	0.060674
CDMetf vs HFDMetf	-2.73526	0.00623303	0.0373982
HFD vs HFDMetf	0.571548	0.567628	1
Plasma Glucose
Kruskall-Wallis test
	chi-squared	df	p-value
	7.0867	3	0.06919
Dunn's test
Comparison	Z	P.unadj	P.adj
CD vs CDMetf	1.67382	0.0941664	0.564998
CD vs HFD	-0.816497	0.414216	1
CDMetf vs HFD	-2.49031	0.012763	0.076578
CD vs HFDMetf	-0.367424	0.713303	1
CDMetf vs HFDMetf	-2.04124	0.0412268	0.247361
HFD vs HFDMetf	0.449073	0.653379	1
Plasma Insulin
Kruskall-Wallis test
	chi-squared	df	p-value
	16.967	3	0.000718
Dunn's test
Comparison	Z	P.unadj	P.adj
CD vs CDMetf	0.285774	0.775051	1
CD vs HFD	-2.89856	0.00374877	0.0224926
CDMetf vs HFD	-3.18434	0.00145086	0.00870517
CD vs HFDMetf	-2.61279	0.00898067	0.053884
CDMetf vs HFDMetf	-2.89856	0.00374877	0.0224926
HFD vs HFDMetf	0.285774	0.775051	1
HOMA-IR
Kruskall-Wallis test
	chi-squared	df	p-value
	17.127	3	0.0006656
Dunn's test
Comparison	Z	P.unadj	P.adj
CD vs CDMetf	0.530723	0.595611	1
CD vs HFD	-2.73526	0.00623303	0.0373982
CDMetf vs HFD	-3.26599	0.00109084	0.00654501
CD vs HFDMetf	-2.53114	0.0113693	0.0682156
CDMetf vs HFDMetf	-3.06186	0.00219965	0.0131979
HFD vs HFDMetf	0.204124	0.838256	1
sIgA
Kruskall-Wallis test
	chi-squared	df	p-value
	7.6628	3	0.05352
Dunn's test
Comparison	Z	P.unadj	P.adj
CD vs CDMetf	0.703816	0.481547	1
CD vs HFD	-0.313749	0.753711	1
CDMetf vs HFD	-0.974245	0.329935	1
CD vs HFDMetf	2.26787	0.0233373	0.140024
CDMetf vs HFDMetf	1.45851	0.1447	0.8682
HFD vs HFDMetf	2.47608	0.0132835	0.0797013
