# Supplementary material for: Metformin targets intestinal immune system signaling pathways in a high-fat diet-induced mouse model of obesity and insulin resistance
Source: Front Endocrinol (Lausanne). 2023 Sep 19;14:1232143. doi: 10.3389/fendo.2023.1232143 (PMC10546317; doi:10.3389/fendo.2023.1232143)
Supplement: Supplementary file 6 [file Table_6.xlsx]

## Sheet: S6
Metformin Targets Intestinal Immune System Signaling Pathways in High-Fat Diet-Induced Mouse Model of Obesity and Insulin Resistance Monta Brīvība, Laila Silamiķele, Ineta Kalniņa, Ivars Silamiķelis, Līga Birzniece, Laura Ansone, Lauma Jagare, Ilze Elbere, Jānis Kloviņš
Supplementary Table 6. The strongest association between the bacterial species of the gut microbiome and differentially expressed genes dervied from the comparison of high-fat diet-fed animals receiving metformin against high-fat diet-fed animals not receiving metfomin (HFDmetf vs HFD).
Taxonomy	Variable importance in projection	Frequency of occurence	Correlation coefficient
			Rel	Dedd2
[Clostridium] cocleatum	1.55558	0.711	0.0203252	0.03292
[Ruminococcus] torques	2.59998	0.751	0.088708	0.143677
Anaerofustis stercorihominis	1.13715	0.59	-0.183921	-0.297889
Bacteroidales bacterium M14	2.53859	0.802	0.217006	0.351477
Bacteroidales bacterium M6	0.988302	0.621	0.000938748	0.00152045
Bacteroidales bacterium M9	1.84629	0.674	0.142267	0.230425
Bacteroides eggerthii	0.987146	0.706	-0.161709	-0.261913
Bacteroides faecichinchillae	3.4036	0.733	0.259539	0.420364
Bacteroides finegoldii	0.913746	0.57	0.225179	0.364713
Bacteroides fluxus	1.79773	0.633	0.266949	0.432367
Bacteroides sp. CAG:927	1.00127	0.632	-0.0454438	-0.0736034
Bacteroides thetaiotaomicron	0.813456	0.664	-0.160399	-0.259793
Bacteroides uniformis	5.83187	0.848	0.301506	0.488337
Barnesiella viscericola	3.44405	0.919	0.248681	0.402778
Butyricimonas virosa	1.50947	0.656	0.2461	0.398598
Faecalicatena contorta	3.01696	0.842	0.245631	0.397839
Flavonifractor plautii	0.594541	0.593	0.231966	0.375705
Hungateiclostridiaceae bacterium KB18	0.735377	0.629	0.237675	0.384952
Lachnospiraceae bacterium 10-1	0.633706	0.634	0.194667	0.315295
Lachnospiraceae bacterium 28-4	1.24351	0.63	-0.130884	-0.211988
Lachnospiraceae bacterium A2	0.919104	0.736	0.217666	0.352545
Lachnospiraceae bacterium MD335	0.285002	0.551	0.198709	0.321841
Lactobacillus paracasei	0.159697	0.391	0.00430186	0.00696755
Mucispirillum schaedleri	0.991255	0.572	-0.0621072	-0.100593
Parabacteroides distasonis	1.42581	0.639	0.237724	0.385032
Parabacteroides goldsteinii	0.0219604	0.346	-0.191998	-0.310971
Parabacteroides gordonii	0.153816	0.476	-0.194239	-0.314601
Prevotella sp. CAG:1031	0.123416	0.494	0.112118	0.181593
Proteus mirabilis	2.98318	0.754	-0.215884	-0.349659
Roseburia intestinalis	1.55132	0.814	0.175903	0.284902
