# Supplementary material for: Metformin targets intestinal immune system signaling pathways in a high-fat diet-induced mouse model of obesity and insulin resistance
Source: Front Endocrinol (Lausanne). 2023 Sep 19;14:1232143. doi: 10.3389/fendo.2023.1232143 (PMC10546317; doi:10.3389/fendo.2023.1232143)
Supplement: Supplementary file 7 [file Table_7.xlsx]

## Sheet: S7
Metformin Targets Intestinal Immune System Signaling Pathways in High-Fat Diet-Induced Mouse Model of Obesity and Insulin Resistance Monta Brīvība, Laila Silamiķele, Ineta Kalniņa, Ivars Silamiķelis, Līga Birzniece, Laura Ansone, Lauma Jagare, Ilze Elbere, Jānis Kloviņš
Supplementary Table 7. The strongest association between the bacterial species of the gut microbiome and differentially expressed genes dervied from the comparison of control diet-fed animals receiving metformin against control diet-fed animals not receiving metfomin (CDmetf vs CD).
Taxonomy	Variable importance in projection	Frequency of occurence	Correlation coefficient
			Clcn2	Mpnd	Ano7	Lrig3	Nck2	Smad5	Plekha2	Syk	Hsph1	Laptm5	Sema4d	C1qa	Isx	Rela	Tmem123	Sirpa
[Eubacterium] rectale	0.219184	0.47	0.151628	0.142549	0.00589779	-0.0377868	-0.0570154	-0.0781568	-0.08163	-0.184517	-0.185495	-0.113408	-0.123604	-0.130058	-0.158393	-0.142734	-0.1344	-0.138237
Anaerofustis stercorihominis	2.67424	0.967	0.283267	0.266305	0.0110181	-0.0705921	-0.106514	-0.14601	-0.152499	-0.344709	-0.346535	-0.211864	-0.230913	-0.24297	-0.295905	-0.266651	-0.251081	-0.25825
Bacteroidales bacterium H3	3.6367	0.976	0.315001	0.296139	0.0122524	-0.0785006	-0.118447	-0.162368	-0.169583	-0.383327	-0.385358	-0.2356	-0.256782	-0.27019	-0.329055	-0.296524	-0.27921	-0.287182
Bacteroides caecimuris	0.695489	0.499	-0.301708	-0.283642	-0.0117354	0.0751878	0.113449	0.155515	0.162427	0.36715	0.369095	0.225657	0.245946	0.258788	0.315168	0.28401	0.267427	0.275063
Bacteroides clarus	1.14673	0.665	-0.299601	-0.281662	-0.0116534	0.0746628	0.112657	0.15443	0.161293	0.364587	0.366518	0.224082	0.244228	0.256981	0.312968	0.282027	0.26556	0.273142
Bacteroides finegoldii	2.85184	0.783	-0.383611	-0.36064	-0.0149211	0.0955985	0.144246	0.197732	0.206519	0.466818	0.469291	0.286915	0.312711	0.32904	0.400725	0.361109	0.340024	0.349732
Bacteroides fluxus	1.19421	0.569	-0.31767	-0.298648	-0.0123562	0.0791657	0.119451	0.163743	0.17102	0.386575	0.388623	0.237596	0.258958	0.272479	0.331843	0.299036	0.281576	0.289615
Barnesiella viscericola	4.31217	0.999	0.320679	0.301477	0.0124733	-0.0799156	-0.120582	-0.165294	-0.17264	-0.390237	-0.392304	-0.239846	-0.261411	-0.275061	-0.334986	-0.301869	-0.284243	-0.292359
Butyricimonas virosa	2.22966	0.693	-0.367349	-0.345352	-0.0142886	0.0915459	0.138131	0.18935	0.197765	0.447029	0.449397	0.274752	0.299454	0.315091	0.383738	0.345801	0.32561	0.334906
Enterococcus devriesei	0.467984	0.585	-0.243832	-0.229232	-0.0094842	0.0607647	0.0916861	0.125683	0.131269	0.296721	0.298293	0.18237	0.198766	0.209145	0.254711	0.229529	0.216127	0.222298
Enterorhabdus caecimuris	0.0216123	0.368	-0.296036	-0.27831	-0.0115148	0.0737744	0.111316	0.152592	0.159373	0.360248	0.362157	0.221415	0.241322	0.253923	0.309244	0.278671	0.2624	0.269892
Eubacterium sp. 14-2	0.917204	0.619	0.136642	0.12846	0.00531491	-0.0340523	-0.0513805	-0.0704324	-0.0735624	-0.166281	-0.167162	-0.102199	-0.111388	-0.117204	-0.142739	-0.128627	-0.121117	-0.124575
Faecalicatena contorta	3.41315	0.995	0.322237	0.302942	0.0125339	-0.0803038	-0.121168	-0.166097	-0.173479	-0.392132	-0.39421	-0.241012	-0.262681	-0.276397	-0.336614	-0.303335	-0.285624	-0.293779
Lachnospiraceae bacterium 28-4	2.90244	0.815	-0.286698	-0.269531	-0.0111516	0.0714473	0.107805	0.147779	0.154346	0.348885	0.350734	0.214431	0.23371	0.245914	0.29949	0.269881	0.254123	0.261379
Lachnospiraceae bacterium 3-1	0.983625	0.667	0.219923	0.206754	0.00855422	-0.0548063	-0.0826957	-0.113359	-0.118397	-0.267625	-0.269043	-0.164487	-0.179276	-0.188637	-0.229735	-0.207023	-0.194935	-0.2005
Lachnospiraceae bacterium A4	0.655904	0.612	0.202952	0.190799	0.0078941	-0.050577	-0.0763142	-0.104612	-0.109261	-0.246973	-0.248282	-0.151794	-0.165442	-0.174081	-0.212006	-0.191047	-0.179892	-0.185028
Lachnospiraceae bacterium MD335	1.27305	0.741	0.201703	0.189625	0.00784553	-0.0502658	-0.0758446	-0.103968	-0.108588	-0.245453	-0.246754	-0.15086	-0.164424	-0.173009	-0.210702	-0.189871	-0.178785	-0.18389
Lactobacillus farraginis	3.14236	0.917	-0.440612	-0.414228	-0.0171382	0.109804	0.16568	0.227114	0.237207	0.536183	0.539024	0.329548	0.359177	0.377932	0.46027	0.414766	0.390548	0.401699
Lactobacillus johnsonii	0.087672	0.399	0.2417	0.227227	0.00940127	-0.0602333	-0.0908843	-0.124584	-0.130121	-0.294126	-0.295684	-0.180775	-0.197028	-0.207317	-0.252483	-0.227522	-0.214237	-0.220354
Lactobacillus paracasei	2.31101	0.84	-0.43191	-0.406048	-0.0167998	0.107635	0.162407	0.222628	0.232522	0.525594	0.528379	0.32304	0.352083	0.370468	0.45118	0.406575	0.382835	0.393766
Lactobacillus reuteri	0.991746	0.53	0.294341	0.276716	0.0114488	-0.0733518	-0.110678	-0.151718	-0.15846	-0.358185	-0.360083	-0.220147	-0.23994	-0.252469	-0.307473	-0.277075	-0.260897	-0.268346
Lactobacillus taiwanensis	0.270634	0.422	0.259815	0.244258	0.0101059	-0.0647478	-0.097696	-0.133922	-0.139873	-0.316171	-0.317846	-0.194324	-0.211795	-0.222855	-0.271407	-0.244575	-0.230294	-0.23687
Lactococcus chungangensis	1.36327	0.83	-0.281182	-0.264346	-0.010937	0.0700727	0.105731	0.144936	0.151377	0.342173	0.343986	0.210306	0.229214	0.241183	0.293727	0.264689	0.249234	0.25635
Lactococcus fujiensis	0.0104983	0.46	-0.270352	-0.254164	-0.0105158	0.0673738	0.101658	0.139353	0.145546	0.328994	0.330737	0.202205	0.220385	0.231893	0.282414	0.254494	0.239634	0.246476
Lactococcus garvieae	0.00765104	0.458	-0.268239	-0.252177	-0.0104335	0.0668471	0.100864	0.138264	0.144408	0.326422	0.328151	0.200625	0.218663	0.23008	0.280207	0.252505	0.237761	0.24455
Lactococcus raffinolactis	0.00202987	0.453	-0.268249	-0.252187	-0.0104339	0.0668496	0.100867	0.138269	0.144414	0.326434	0.328163	0.200632	0.218671	0.230089	0.280217	0.252514	0.23777	0.244559
Microbacterium ginsengisoli	3.4557	0.866	-0.233699	-0.219705	-0.00909006	0.0582395	0.0878758	0.12046	0.125813	0.28439	0.285896	0.174791	0.190506	0.200454	0.244125	0.219991	0.207145	0.21306
Parabacteroides distasonis	2.20024	0.716	-0.367461	-0.345457	-0.0142929	0.0915738	0.138173	0.189408	0.197825	0.447165	0.449534	0.274836	0.299546	0.315187	0.383855	0.345906	0.325709	0.335008
Roseburia intestinalis	0.563397	0.553	0.198796	0.186892	0.00773246	-0.0495414	-0.0747516	-0.10247	-0.107023	-0.241916	-0.243198	-0.148686	-0.162054	-0.170516	-0.207665	-0.187135	-0.176208	-0.181239
Streptococcus uberis	0.509065	0.646	-0.267326	-0.251319	-0.010398	0.0666195	0.10052	0.137793	0.143917	0.32531	0.327034	0.199942	0.217918	0.229297	0.279253	0.251645	0.236952	0.243717
